# Supplementary material for: A history-dependent integrase recorder of plant gene expression with single-cell resolution
Source: Nat Commun. 2024 Oct 30;15:9362. doi: 10.1038/s41467-024-53716-1 (PMC11522408; doi:10.1038/s41467-024-53716-1)
Supplement: Supplementary file 5 — Supplementary Data 2 [file 41467_2024_53716_MOESM5_ESM.xlsx]

## Sheet: Constructs
LEVEL 0 PLASMIDS
Level	Short name	Construct name	Linkers	Primer 1	Primer 2	Origin			bacterial resistance		addgene deposit number (if avaliable)	Sequence
L0	L0-I2	pPP2AA3-mutated	GG0-GG1	N/A	N/A	Twist			kanamycin		195891	cactctgtggtctcaggaggaggaagaagaagagagttactgagaagcttcctttatacgagagagatattaaacgaagtcgtatttgttggatatatgggcctttatgtattatacataagcccatttagttcttatctttgacaggcccaattatatggacacagcttgaagatggtttagctgctgcgaaagacgagctccggtctgatttctcgttcttctgattgatagatcgctcggaacttggaaagcagcgtaatcggtaaattctcgatcatttcttcaatttcgaaacattttccaattgtatattgagaatctcaaatcgaattattgtttagatcttctctctttattagtctaagaatggtaatagtttctctctagattgggacg…
L0	L0-I80	Bxb1_noBsaI	GG1-GG4	5071	5070	Bonnet lab			kanamycin		219715	atgagagccctggtagtcatccgcctgtcccgcgtcaccgatgctacgacttcaccggagcgtcagctggagtcttgccagcagctctgcgcccagcgcggctgggacgtcgtcggggtagcggaggatctggacgtctccggggcggtcgatccgttcgaccggaagcgcagaccgaacctggcccggtggcttgcgttcgaggagcaaccgtttgacgtgatcgtggcgtaccgggtagatcggttgacccgatcgatccggcatcttcagcagctggtccactgggccgaggaccacaagaagctggtcgtctccgcgaccgaagcgcacttcgatacgacgacgccgtttgcggcggtcgtcatcgcgcttatgggaacggtggcgcagatggaa…
L0	L0-I9	PhiC31	GG1-GG4	4484	4480	Orzaez lab+PCR			kanamycin		195892	ggatcggaggtctcaaatggacacgtatgccggcgcttatgatagacaatcaagagaaagagagaactcttctgccgcctctccagctacacagagatctgccaacgaggataaagctgctgatttacaaagagaggtagagagagatgggggtaggtttagatttgtgggtcatttctctgaggctcctggtacatcagcctttggtactgctgaacggcctgaatttgaaagaatattaaatgagtgtcgggccggtcgactaaatatgataatagtttatgatgtatctaggttcagtagactcaaagttatggatgcaattccgatcgtgagcgagctacttgcactcggtgttactatcgtaagtacacaagaaggtgtattcaggcagggtaa…
L0	pNL2102	tRBCs	GG4-GG6	N/A	N/A	from pL0M-T-RbcS-15318 EC15318			kanamycin		-	cgattgatgcatgttgtcaatcaattggcaagtcataaaatgcattaaaaaatattttcatactcaactacaaatccatgagtataactataattataaagcaatgattagaatctgacaaggattctggaaaattacataaaggaaagttcataaatgtctaaaacacaagaggacatacttgtattcagtaacatttgcagcttttctaggtctgaaaatatatttgttgcctagtgaataagcataatggtacaactacaagtgttttactcctcatattaacttcggtcattagaggccacgatttgacacatttttactcaaaacaaaatgtttgcatatctcttataatttcaaattcaacacacaacaaataagagaaaaaacaaataatat…
L0	L0-I74	tUBQ10	GG4-GG6	6000	5999	pcr from lab construct			kanamycin		219713	cactctgtggtctcagcttatctcgtctctgttatgcttaagaagttcaatgtttcgtttcatgtaaaactttggtggtttgtgttttggggccttgtataatccctgatgaataagtgttctactatgtttccgttcctgttatctctttctttctaatgacaagtcgaacttcttctttatcatcgcttcgtttttattatctgtgcttcttttgtttaatacgcctgcaaagtgactcgactctgtttagtgcagttctgcgaaacttgtaaatagtccaattgttggcctctagtaatagatgtagcgaaagtgttgagctgttgggttctaaggatggcttgaacatgttaatcttttaggttctgagtatgatgaacattcgttgttgctaag…
L0	L0-I15	tUBQ1	GG4-GG6	4478	4477	PCR from lab construct			kanamycin		219714	cactctgtggtctcagcttagagactcttatcaagaatcccatctcttgcttgcttttttttgttgtcttccctttgatagggtttgtttttcttgtttcagtgactttctatgttaaaagataatgtcagtaaaaggatttggttttctattattctgaatcgattacggaagattcttgcttaattccaatctatacaagtatcgtgaaataatgaccgtttatgtgattaggagacgtgtttcattaataaaatataagatcaatacattgttagtagtgataaactatgtacaaattgtattgattgtaaaagaaacacaataggttccttttttctacaatatattgtgacagactctctgttttaacgaatgaattaaatttgtcaacgaaaa…
L0	L0I84	pAHP6	GG0-GG1	6195	6196	pcr from genomic dna			kanamycin		219706	cactctgtggtctcaggagCACGGGGCGCAAAGAAGCATGACATACGAATGAGACAATTTCAGTTTTCGTATATAATAATTCCATAATCATAATTTAATCACTAGTTTTAATTGGTAACATAACCTTAAAAAAGCATCCACTCATTATGCGCTCCACTTTACTACTTACTCTGATAACATGAAAAAGTATATGTTTAATACTAGCTAGTTGTTTGTTCCGTTTCCAAGCACGCTCTTTCTTCTTTTCAGTCATTTTTAATCCGCATTTACAATAATATTTAGCTATTTTCATATATCATTCTATACTAGCTCACAATAATTACATATGAGCACGCTTTTTTGTGTTCAAATATTATAAATCTTCGTTAGTTACCGCTGCTTTTTATAATTATGTATACT…
L0	L0I87	pSPCH	GG0-GG1	6179	6180	pcr from genomic dna			kanamycin		219707	cactctgtggtctcaggagCGTTACTAAAAAGACATGGTCAGGTAAATAATATCTGACAGCCAACTCATTAACTTCAAACCTAACGACTACCTGGTTTGTCTTGGCTCCATCTTCTTAAATTTTCGTTTATTTTCTAAAACATTTGAATGGATTATCAAAAAAGAAAATGTCAAGCAATATTTATATTTATGTACAAATATTTCAAAAACTTTTGAAAGGGAAAGTTCAAATGAAGGGTGGCTCCTCAAGATGCAATTTGATTTTGATGAGACAAAATGAGGCACGTCTAGTATGACATCAACTATTTATTGCCTTAGATCTATCCCTTGTCTTTTGTTTTCTTGAAAACAAATTCGTTTGCTCCCTGTATCAATATAAAGATTAACTTACAAAAGAGG…
L0	L0I89	pMUTE	GG0-GG1	6200	6201	pcr from genomic dna			kanamycin		219708	cactctgtggtctcaggagCCAAACCAATCCCATACCCAAACCAGACTGAAAATTGGTTGGTTTGGTTTTCGACCCTTGCATTGAATGTTAACCGATATCTTGATCGAACGTGAGtttttttttttttttttCTTGTTTCATTGCCTTGTCGATCAATATTGTATATAACGTGATAGACCATGAACAAATTGAATATCGAAGTAGGAGTTAGATTTCTTTACTCGTAATTAAATGGGGCATGCACCTTGCATGTCTTATACGTATTGTAGCCTAACATTTGCGGCTACAAACATTTGTCACCAACATTTTCATTCCAGCTGCTTCCACAGTTTTGGGACTTCGGAGATAATGTATATGTGGATATGCATATATGAACCATAAAAATAAACGTTTGTCCA…
L0	pNL2080	pGATA23	GG0-GG1	3468	3460	PCR from genomic DNA			kanamycin		195908	cactctgtggtctcaggagcatgaataatctttgcgtacacctaaattttatagtgaaaaatacataattttaaaactttacttttgtagagatgcctaaaaaaaaatggtttaccacatggacattgttatttgttcagatctccaacgtatagcaatatttgtgatttatagatatgtaatttggtgttcaaagaatgtgtagaacaattattcttatgggtatgccaagaaaagttatataactttattctatactgctttcacgttaaataatgtaacattattaatgttgtccttttacttttccttgaattgatttgggaagaagactattggcttccttatcacatcaaaaagtctatgagtaagtgaaacattggctggcttttgcttcat…
L0	L0I90	pSPCH::PhiC31:tUBQ1	GG0-GG4	6002	6180	PCR from L1P139			kanamycin		219709	cactctgtggtctcaggagCGTTACTAAAAAGACATGGTCAGGTAAATAATATCTGACAGCCAACTCATTAACTTCAAACCTAACGACTACCTGGTTTGTCTTGGCTCCATCTTCTTAAATTTTCGTTTATTTTCTAAAACATTTGAATGGATTATCAAAAAAGAAAATGTCAAGCAATATTTATATTTATGTACAAATATTTCAAAAACTTTTGAAAGGGAAAGTTCAAATGAAGGGTGGCTCCTCAAGATGCAATTTGATTTTGATGAGACAAAATGAGGCACGTCTAGTATGACATCAACTATTTATTGCCTTAGATCTATCCCTTGTCTTTTGTTTTCTTGAAAACAAATTCGTTTGCTCCCTGTATCAATATAAAGATTAACTTACAAAAGAGG…
L0	L0I92	pMUTE::Bxb1_noBsaI:tUBQ10	GG4-GG6	5999	6200	PCR from L1B39			kanamycin		219710	cactctgtggtctcagcttCCAAACCAATCCCATACCCAAACCAGACTGAAAATTGGTTGGTTTGGTTTTCGACCCTTGCATTGAATGTTAACCGATATCTTGATCGAACGTGAGtttttttttttttttttCTTGTTTCATTGCCTTGTCGATCAATATTGTATATAACGTGATAGACCATGAACAAATTGAATATCGAAGTAGGAGTTAGATTTCTTTACTCGTAATTAAATGGGGCATGCACCTTGCATGTCTTATACGTATTGTAGCCTAACATTTGCGGCTACAAACATTTGTCACCAACATTTTCATTCCAGCTGCTTCCACAGTTTTGGGACTTCGGAGATAATGTATATGTGGATATGCATATATGAACCATAAAAATAAACGTTTGTCCA…
L0	L0I97	pAHP6:PhiC31-NLS:tUBQ1	GG0-GG4	6195	6002	PCR from L1P137			kanamycin		219711	cactctgtggtctcaggagGATCCGCTTTGCTTTCCGGAGCTCCGGATCTGTTTTAACTCGCAACTTTCAGTCTTCTCTCCAATTACTCAAATTTTCTTTTATTTGTTTCTTAGAGAAAATTTACACAATTTTGCGTTTTTCATCTCAATGACTCATCATATCGAATGTTAACATCACATTTACGTAACACATAAGAAAAATATAGGGAAATGATATAAATAGAAAAAATGTCAAAGCAAAGGAATGACGAATTTCTACCAAAAGAATATCTTATAAACACAAATAAACATGTTAACAAAATTGCACATGGAATAATCCCATTAAGGAAAAAATATTGTACATGGATAATAAAAGAAAACAAAGCAATCATAGAAATTATGAAATACTGAGAGGGTAGT…
L0	L0I101	pGATA23:Bxb1_noBsaI:tUBQ10	GG4-GG6	5999	6247	PCR from L1B25			kanamycin		219712	cactctgtggtctcagcttcatgaataatctttgcgtacacctaaattttatagtgaaaaatacataattttaaaactttacttttgtagagatgcctaaaaaaaaatggtttaccacatggacattgttatttgttcagatctccaacgtatagcaatatttgtgatttatagatatgtaatttggtgttcaaagaatgtgtagaacaattattcttatgggtatgccaagaaaagttatataactttattctatactgctttcacgttaaataatgtaacattattaatgttgtccttttacttttccttgaattgatttgggaagaagactattggcttccttatcacatcaaaaagtctatgagtaagtgaaacattggctggcttttgcttcat…
L0	L0T6	GG1-Bxb1P-bbs1-PhiC31P-GG2	GG1-GG2	-	-	IDT			kanamycin		219691	cgagcggccgccagtgtgatggatatctgcagaattcaggcactctgtggtctcactatTCGTGGTTTGTCTGGTCAACCACCGCCGTCTCAGTGGTGTACGGTACAAACCCGGAGTTGTCTTCTTGTAGCACTGTAAGATTTATCCACGAAGGTCAGCAACTTGAAGACAATACTagtagtgccccaactggggtaacctttgagttctctcagttgggggcgtagggaccttgagacctccgatcccctgaattccagcacactggcggccgttactagtggatcc
L0	L0T7	GG1-PhiC31P-bbs1-BxB1P-GG2	GG1-GG2	-	-	IDT			kanamycin		219692	cgagcggccgccagtgtgatggatatctgcagaattcaggcactctgtggtctcactatagtagtgccccaactggggtaacctttgagttctctcagttgggggcgtagggGGAGTTGTCTTCTTGTAGCACTGTAAGATTTATCCACGAAGGTCAGCAACTTGAAGACAATACTTCGTGGTTTGTCTGGTCAACCACCGCCGTCTCAGTGGTGTACGGTACAAACCCaccttgagacctccgatcccctgaattccagcacactggcggccgttactagtggatcc
L0	L0-T10	Bxb1B-PhiC31B	GG4-GG6	-	-	IDT			kanamycin		219693	cgagcggccgccagtgtgatggatatctgcagaattcaggcactctgtggtctcagctttcggccggcttgtcgacgacggccgtctccgtcgtcaggatcatccgggcCTGCTTTCCTTCTGATTGAGACGAGTAAAACACTGAATAGaggtggagtacgcgcccggggagcccaagggcacgccctggcacccgcaccgcggcgcttgagacctccgatcccctgaattccagcacactggcggccgttactagtggatcc
L0	L0-T11	PhiC31B-Bxb1B	GG4-GG6	-	-	IDT			kanamycin		219694	cgagcggccgccagtgtgatggatatctgcagaattcaggcactctgtggtctcagcttccgcggtgcgggtgccagggcgtgcccttgggctccccgggcgcgtactccacctCTGCTTTCCTTCTGATTGAGACGAGTAAAACACTGAATAGgcccggatgatcctgacgacggagacggccgtcgtcgacaagccggccgacgcttgagacctccgatcccctgaattccagcacactggcggccgttactagtggatcc
L0	L0-T12	ER-tagBFP-tUBQ10	GG2-GG3	-	-	IDT			kanamycin		219695	acgttgatggtctcaacctaaacaAtgaaagccttcacactcgctctcttcttagctctttccctctatctcctgcccaatccagccactagtggcagtggctcaggatcaggatctggatctggctctatgagcgagctgattaaggagaacatgcacatgaagctgtacatggagggcaccgtggacaaccatcacttcaagtgcacatccgagggcgaaggcaagccctacgagggcacccagaccatgagaatcaaggtggtcgagggcggccctctccccttcgccttcgacatcctggctactagcttcctctacggcagcaagaccttcatcaaccacacccagggcatccccgacttcttcaagcagtccttccctgagggcttcacatgg…
L0	L0-T13	tRBCS-mCherry-NLS	GG3-GG4	-	-	IDT			kanamycin		219696	cactctgtggtctcagcagcgattgatgcatgttgtcaatcaattggcaagtcataaaatgcattaaaaaatattttcatactcaactacaaatccatgagtataactataattataaagcaatgattagaatctgacaaggattctggaaaattacataaaggaaagttcataaatgtctaaaacacaagaggacatacttgtattcagtaacatttgcagcttttctaggtctgaaaatatatttgttgcctagtgaataagcataatggtacaactacaagtgttttactcctcatattaacttcggtcattagaggccacgatttgacacatttttactcaaaacaaaatgtttgcatatctcttataatttcaaattcaacacacaacaaataa…
L0	L0-T14	tUBQ1-NLS-NeonGreen	GG0-GG1	-	-	IDT			kanamycin		219697	cactctgtggtctcaggagcatttgtttgtctttaacaacggctcacaacctgtgaccgtagagagcctcaatgcatggaacatgcagaagcctctgaagatgaaccaaggtgcaaagtgatcacatcattctttaattttttcgttgacaaatttaattcattcgttaaaacagagagtctgtcacaatatattgtagaaaaaaggaacctattgtgtttcttttacaatcaatacaatttgtacatagtttatcactactaacaatgtattgatcttatattttattaatgaaacacgtctcctaatcacataaacggtcattatttcacgatacttgtatagattggaattaagcaagaatcttccgtaatcgattcagaataatagaaaaccaaa…
L0	L0-T15	BpiI-p35s-BpiI	BpiI0-BpiI1	-	-	IDT			kanamycin		219698	cactctgtgGAAGACAAggagggaggaattccaatcccacaaaaatctgagcttaacagcacagttgctcctctcagagcagaatcgggtattcaacaccctcatatcaactactacgttgtgtataacggtccacatgccggtatatacgatgactggggttgtacaaaggcggcaacaaacggcgttcccggagttgcacacaagaaatttgccactattacagaggcaagagcagcagctgacgcgtacacaacaagtcagcaaacagacaggttgaacttcatccccaaaggagaagctcaactcaagcccaagagctttgctaaggccctaacaagcccaccaaagcaaaaagcccactggctcacgctaggaaccaaaaggcccagcagtgat…
L0	L0-T16	PhiC31P-Bbs1-Bxb1R-PhiC31B	GG1-GG4	-	-	IDT			kanamycin		-	cgagcggccgccagtgtgatggatatctgcagaattcaggcactctgtggtctcactatagtagtgccccaactggggtaacctttgagttctctcagttgggggcgtagggGGAGTTGTCTTCTTGTAGCACTGTAAGATTTATCCACGAAGGTCAGCAACTTGAAGACAATACTTCGTGGTTTGTCTGGTCAACCACCGCCGTCTCCGTCGTCAGGATCATCCGGGCCTGCTTTCCTTCTGATTGAGACGAGTAAAACACTGAATAGaggtggagtacgcgcccggggagcccaagggcacgccctggcacccgcaccgcggaagctgagaccatcaacgtcctgaattccagcacactggcggccgttactagtggatcc
L0	L0-T17	BxbL	GG2-GG6	-	-	IDT			kanamycin		-	ctatagggcgaattgggccctctagatgcatgctcgagcggccgccagtgtgatggatatctgcagaattcaggggatcggaggtctcaaggtGGGTTTGTACCGTACACCACTGAGACGGCCGTCGTCGACAAGCCGGCCGAcgcttgagaccacagagtgcctgaattccagcacactggcggccgttactagtggatccgagctcggtaccaagcttgatgcatagcttgagtattctaac
L0	L0-I38	BpiI-pUBQ10-BpiI		5418	5419	PCR from L0-I26			kanamycin		195888	cactctgtgGAAGACAAggagctcaacaacaaactttccattcacccatttatggatacacagtctagctcaacagagcttttaacccaaattggtacaatagaatacaactttagatcataattctcaaaagaaagagattccttagctattctatctgccactccatttccttctcggcttgtatgcacaagcataaaatcctcaaacttgctaagtagatactttatgtcttggataattggattgagacttgacaagcataactttcatgtaaccaaagacacaagttgctgagaatccacctcaaaaatgatcttcctataattgaatcgggataatgacagcacagcccatctaagagcctccacttctacttccagcacgcttcttactttt…
LEVEL 1 PLASMIDS
Level	Short name	Construct name	G0-G1	G1-G2	G2-G3	G3-G4	G4-G5	G5-G6	bacterial resistance	plant resistance	addgene deposit number (if available)	Sequence
L1	L1P1	pPP2AA3-PhiC31-tUBQ1	pPP2AA3-mutated L0-I2	PhiC31 L0-I9			tUBQ1 L0-I15		kanamycin	hygromycin and kanamycin	195917	gaggaagaagaagagagttactgagaagcttcctttatacgagagagatattaaacgaagtcgtatttgttggatatatgggcctttatgtattatacataagcccatttagttcttatctttgacaggcccaattatatggacacagcttgaagatggtttagctgctgcgaaagacgagctccggtctgatttctcgttcttctgattgatagatcgctcggaacttggaaagcagcgtaatcggtaaattctcgatcatttcttcaatttcgaaacattttccaattgtatattgagaatctcaaatcgaattattgtttagatcttctctctttattagtctaagaatggtaatagtttctctctagattgggacggcacaaagtttcagttctc…
L1	L1B1	pPP2AA3-Bxb1-tUBQ1	pPP2AA3-mutated L0-I2	Bxb1 L0-I23			tUBQ1 L0-I15		kanamycin	hygromycin and kanamycin	195944	cttggaggaggaagaagaagagagttactgagaagcttcctttatacgagagagatattaaacgaagtcgtatttgttggatatatgggcctttatgtattatacataagcccatttagttcttatctttgacaggcccaattatatggacacagcttgaagatggtttagctgctgcgaaagacgagctccggtctgatttctcgttcttctgattgatagatcgctcggaacttggaaagcagcgtaatcggtaaattctcgatcatttcttcaatttcgaaacattttccaattgtatattgagaatctcaaatcgaattattgtttagatcttctctctttattagtctaagaatggtaatagtttctctctagattgggacggcacaaagtttc…
L1	L1P136	pAHP6-PhiC31-tUBQ1	pAHP6 L0I84	PhiC31 L0I9			tUBQ1 L0I15		kanamycin	hygromycin and kanamycin	-	GATCCGCTTTGCTTTCCGGAGCTCCGGATCTGTTTTAACTCGCAACTTTCAGTCTTCTCTCCAATTACTCAAATTTTCTTTTATTTGTTTCTTAGAGAAAATTTACACAATTTTGCGTTTTTCATCTCAATGACTCATCATATCGAATGTTAACATCACATTTACGTAACACATAAGAAAAATATAGGGAAATGATATAAATAGAAAAAATGTCAAAGCAAAGGAATGACGAATTTCTACCAAAAGAATATCTTATAAACACAAATAAACATGTTAACAAAATTGCACATGGAATAATCCCATTAAGGAAAAAATATTGTACATGGATAATAAAAGAAAACAAAGCAATCATAGAAATTATGAAATACTGAGAGGGTAGTGATTAATGAATAGGGTACT…
L1	L1P137	pAHP6-PhiC31-NLS-tUBQ1	pAHP6 L0I84	PhiC31-NLS L0I9 with NLS added via PCR mutagenesis (primers 6257 and 6258)			tUBQ1 L0I15		kanamycin	hygromycin and kanamycin	219702	CACGGGGCGCAAAGAAGCATGACATACGAATGAGACAATTTCAGTTTTCGTATATAATAATTCCATAATCATAATTTAATCACTAGTTTTAATTGGTAACATAACCTTAAAAAAGCATCCACTCATTATGCGCTCCACTTTACTACTTACTCTGATAACATGAAAAAGTATATGTTTAATACTAGCTAGTTGTTTGTTCCGTTTCCAAGCACGCTCTTTCTTCTTTTCAGTCATTTTTAATCCGCATTTACAATAATATTTAGCTATTTTCATATATCATTCTATACTAGCTCACAATAATTACATATGAGCACGCTTTTTTGTGTTCAAATATTATAAATCTTCGTTAGTTACCGCTGCTTTTTATAATTATGTATACTTTCTGGTTCCAGGAGACTA…
L1	L1P139	pSPCH-PhiC31-tUBQ1	pSPCH L0I87	PhiC31 L0I9			tUBQ1 L0I15		kanamycin	hygromycin and kanamycin	219703	CGTTACTAAAAAGACATGGTCAGGTAAATAATATCTGACAGCCAACTCATTAACTTCAAACCTAACGACTACCTGGTTTGTCTTGGCTCCATCTTCTTAAATTTTCGTTTATTTTCTAAAACATTTGAATGGATTATCAAAAAAGAAAATGTCAAGCAATATTTATATTTATGTACAAATATTTCAAAAACTTTTGAAAGGGAAAGTTCAAATGAAGGGTGGCTCCTCAAGATGCAATTTGATTTTGATGAGACAAAATGAGGCACGTCTAGTATGACATCAACTATTTATTGCCTTAGATCTATCCCTTGTCTTTTGTTTTCTTGAAAACAAATTCGTTTGCTCCCTGTATCAATATAAAGATTAACTTACAAAAGAGGTGatatatatatatatata…
L1	L1B39	pMUTE-Bxb1-tUBQ10	pMUTE L0I89	Bxb1 L0I80			tUBQ10 L0I75		kanamycin	hygromycin and kanamycin	219704	CCAAACCAATCCCATACCCAAACCAGACTGAAAATTGGTTGGTTTGGTTTTCGACCCTTGCATTGAATGTTAACCGATATCTTGATCGAACGTGAGtttttttttttttttttCTTGTTTCATTGCCTTGTCGATCAATATTGTATATAACGTGATAGACCATGAACAAATTGAATATCGAAGTAGGAGTTAGATTTCTTTACTCGTAATTAAATGGGGCATGCACCTTGCATGTCTTATACGTATTGTAGCCTAACATTTGCGGCTACAAACATTTGTCACCAACATTTTCATTCCAGCTGCTTCCACAGTTTTGGGACTTCGGAGATAATGTATATGTGGATATGCATATATGAACCATAAAAATAAACGTTTGTCCAAACAAAACCACAAATAGAA…
L1	L1B42	pGATA23-Bxb1-SAUR-tUBQ10	pGATA23 pNL2080	Bxb1 L0I80 with DST added via PCR mutagenesis (primers 6265 and 6266)			tUBQ10 L0I75		kanamycin	hygromycin and kanamycin	219705	catgaataatctttgcgtacacctaaattttatagtgaaaaatacataattttaaaactttacttttgtagagatgcctaaaaaaaaatggtttaccacatggacattgttatttgttcagatctccaacgtatagcaatatttgtgatttatagatatgtaatttggtgttcaaagaatgtgtagaacaattattcttatgggtatgccaagaaaagttatataactttattctatactgctttcacgttaaataatgtaacattattaatgttgtccttttacttttccttgaattgatttgggaagaagactattggcttccttatcacatcaaaaagtctatgagtaagtgaaacattggctggcttttgcttcattcctttgtctctgtcttca…
L1	L1B25	pGATA23-Bxb1-tUBQ10	pGATA23 pNL2080	Bxb1 L0I80			tUBQ10 L0I75		kanamycin	hygromycin and kanamycin	-	catgaataatctttgcgtacacctaaattttatagtgaaaaatacataattttaaaactttacttttgtagagatgcctaaaaaaaaatggtttaccacatggacattgttatttgttcagatctccaacgtatagcaatatttgtgatttatagatatgtaatttggtgttcaaagaatgtgtagaacaattattcttatgggtatgccaagaaaagttatataactttattctatactgctttcacgttaaataatgtaacattattaatgttgtccttttacttttccttgaattgatttgggaagaagactattggcttccttatcacatcaaaaagtctatgagtaagtgaaacattggctggcttttgcttcattcctttgtctctgtcttca…
L1	L1PB1	pSPCH-PhiC31-tUBQ1, pMUTE-Bxb1-tUBQ10	pSPCH-PhiC31-tUBQ1 L0I90				pMUTE-Bxb1-tUBQ10 L0I92		kanamycin	hygromycin and kanamycin	219699	CGTTACTAAAAAGACATGGTCAGGTAAATAATATCTGACAGCCAACTCATTAACTTCAAACCTAACGACTACCTGGTTTGTCTTGGCTCCATCTTCTTAAATTTTCGTTTATTTTCTAAAACATTTGAATGGATTATCAAAAAAGAAAATGTCAAGCAATATTTATATTTATGTACAAATATTTCAAAAACTTTTGAAAGGGAAAGTTCAAATGAAGGGTGGCTCCTCAAGATGCAATTTGATTTTGATGAGACAAAATGAGGCACGTCTAGTATGACATCAACTATTTATTGCCTTAGATCTATCCCTTGTCTTTTGTTTTCTTGAAAACAAATTCGTTTGCTCCCTGTATCAATATAAAGATTAACTTACAAAAGAGGTGatatatatatatatata…
L1	L1PB10	pAHP6-PhiC31-NLS-tUBQ1, pGATA23-Bxb1-tUBQ10	pAHP6-PhiC31-NLS-tUBQ1 L0I96 with NLS added via PCR mutagenesis (primers 6257 and 6258)				pGATA23-Bxb1-tUBQ10 L0I101		kanamycin	hygromycin and kanamycin	219700	CACGGGGCGCAAAGAAGCATGACATACGAATGAGACAATTTCAGTTTTCGTATATAATAATTCCATAATCATAATTTAATCACTAGTTTTAATTGGTAACATAACCTTAAAAAAGCATCCACTCATTATGCGCTCCACTTTACTACTTACTCTGATAACATGAAAAAGTATATGTTTAATACTAGCTAGTTGTTTGTTCCGTTTCCAAGCACGCTCTTTCTTCTTTTCAGTCATTTTTAATCCGCATTTACAATAATATTTAGCTATTTTCATATATCATTCTATACTAGCTCACAATAATTACATATGAGCACGCTTTTTTGTGTTCAAATATTATAAATCTTCGTTAGTTACCGCTGCTTTTTATAATTATGTATACTTTCTGGTTCCAGGAGACTA…
L1	L1T5	T2PB (mtagBFP2, mCherry, NeonGreen)	tUBQ1-NLS-NeonGreen L0T14	GG1-Bxb1P-bbs1-PhiC31P-GG2 L0T6	ER-tagBFP-tUBQ10 L0T12	tRBCS-mCherry-NLS L0T13	Bxb1B-PhiC31B L0T10		kanamycin	kanamycin	219684	catttgtttgtctttaacaacggctcacaacctgtgaccgtagagagcctcaatgcatggaacatgcagaagcctctgaagatgaaccaaggtgcaaagtgatcacatcattctttaattttttcgttgacaaatttaattcattcgttaaaacagagagtctgtcacaatatattgtagaaaaaaggaacctattgtgtttcttttacaatcaatacaatttgtacatagtttatcactactaacaatgtattgatcttatattttattaatgaaacacgtctcctaatcacataaacggtcattatttcacgatacttgtatagattggaattaagcaagaatcttccgtaatcgattcagaataatagaaaaccaaatccttttactgacattatc…
L1	L1T6	T2BP (mTagBFP, mCherry, NeonGreen)	tUBQ1-NLS-NeonGreen L0T14	GG1-PhiC31P-bbs1-BxB1P-GG2 L0T7	ER-tagBFP-tUBQ10 L0T12	tRBCS-mCherry-NLS L0T13	PhiC31B-Bxb1B L0T11		kanamycin	kanamycin	219685	catttgtttgtctttaacaacggctcacaacctgtgaccgtagagagcctcaatgcatggaacatgcagaagcctctgaagatgaaccaaggtgcaaagtgatcacatcattctttaattttttcgttgacaaatttaattcattcgttaaaacagagagtctgtcacaatatattgtagaaaaaaggaacctattgtgtttcttttacaatcaatacaatttgtacatagtttatcactactaacaatgtattgatcttatattttattaatgaaacacgtctcctaatcacataaacggtcattatttcacgatacttgtatagattggaattaagcaagaatcttccgtaatcgattcagaataatagaaaaccaaatccttttactgacattatc…
L1	L1T9	T2PB/p35S (mTagBFP2, mCherry, NeonGreen)							kanamycin	kanamycin	219686	catttgtttgtctttaacaacggctcacaacctgtgaccgtagagagcctcaatgcatggaacatgcagaagcctctgaagatgaaccaaggtgcaaagtgatcacatcattctttaattttttcgttgacaaatttaattcattcgttaaaacagagagtctgtcacaatatattgtagaaaaaaggaacctattgtgtttcttttacaatcaatacaatttgtacatagtttatcactactaacaatgtattgatcttatattttattaatgaaacacgtctcctaatcacataaacggtcattatttcacgatacttgtatagattggaattaagcaagaatcttccgtaatcgattcagaataatagaaaaccaaatccttttactgacattatc…
L1	L1T10	T2PB/pUBQ10 (mTagBFP2, mCherry, NeonGreen)							kanamycin	kanamycin	219687	catttgtttgtctttaacaacggctcacaacctgtgaccgtagagagcctcaatgcatggaacatgcagaagcctctgaagatgaaccaaggtgcaaagtgatcacatcattctttaattttttcgttgacaaatttaattcattcgttaaaacagagagtctgtcacaatatattgtagaaaaaaggaacctattgtgtttcttttacaatcaatacaatttgtacatagtttatcactactaacaatgtattgatcttatattttattaatgaaacacgtctcctaatcacataaacggtcattatttcacgatacttgtatagattggaattaagcaagaatcttccgtaatcgattcagaataatagaaaaccaaatccttttactgacattatc…
L1	L1T11	T2BP/ p35S (BFP, mCherry, NeonGreen)							kanamycin	kanamycin	219688	catttgtttgtctttaacaacggctcacaacctgtgaccgtagagagcctcaatgcatggaacatgcagaagcctctgaagatgaaccaaggtgcaaagtgatcacatcattctttaattttttcgttgacaaatttaattcattcgttaaaacagagagtctgtcacaatatattgtagaaaaaaggaacctattgtgtttcttttacaatcaatacaatttgtacatagtttatcactactaacaatgtattgatcttatattttattaatgaaacacgtctcctaatcacataaacggtcattatttcacgatacttgtatagattggaattaagcaagaatcttccgtaatcgattcagaataatagaaaaccaaatccttttactgacattatc…
L1	L1T15	T2PsB (mtagBFP2, mCherry, NeonGreen)							kanamycin	kanamycin	219689	actagaggatgcacatgtgaccgagggacacgaagtggtttaaactatcagtgtttgacaggatatattggcgggtaaacctaagagaaaagagcgtttattagaataatcggatatttaaaagggcgtgaaaaggtttatccgttcgtccatttgtatgtgccaaccacaggaaccgtaaaaaggccgcgttgctggcgtttttccataggctccgcccccctgacgagcatcacaaaaatcgacgctcaagtcagaggtggcgaaacccgacaggactataaagataccaggcgtttccccctggaagctccctcgtgcgctctcctgttccgaccctgccgcttaccggatacctgtccgcctttctcccttcgggaagcgtggcgctttctcata…
L1	L1T18	T2PsB/p35S preswitched (mTagBFP2, mCherry, NeonGreen)							kanamycin	kanamycin	219690	catttgtttgtctttaacaacggctcacaacctgtgaccgtagagagcctcaatgcatggaacatgcagaagcctctgaagatgaaccaaggtgcaaagtgatcacatcattctttaattttttcgttgacaaatttaattcattcgttaaaacagagagtctgtcacaatatattgtagaaaaaaggaacctattgtgtttcttttacaatcaatacaatttgtacatagtttatcactactaacaatgtattgatcttatattttattaatgaaacacgtctcctaatcacataaacggtcattatttcacgatacttgtatagattggaattaagcaagaatcttccgtaatcgattcagaataatagaaaaccaaatccttttactgacattatc…
SEED LINES
	short name	target construct	integrase construct		line	ABRC stock number	plant resistance
	L1T9	T2PB/p35S (mTagBFP2, mCherry, NeonGreen)	-		-	CS73701	kanamycin
	L1T10	T2PB/pUBQ10 (mTagBFP2, mCherry, NeonGreen)	-		-	CS73702	kanamycin
	L1T11	T2BP/ p35S (BFP, mCherry, NeonGreen)	-		-	CS73703	kanamycin
	L1T18	T2PsB/p35S preswitched (mTagBFP2, mCherry, NeonGreen)	-		-	CS73704	kanamycin
	L1T9 L1P137	T2PB/p35S (mTagBFP2, mCherry, NeonGreen)	pAHP6-PhiC31-NLS-tUBQ1		T2P5	CS73705	kanamycin and hygromycin
	L1T9 L1P139	T2PB/p35S (mTagBFP2, mCherry, NeonGreen)	pSPCH-PhiC31-tUBQ1		T2P3	CS73706	kanamycin and hygromycin
	L1T11 L1B42	T2BP/ p35S (BFP, mCherry, NeonGreen)	pGATA23-Bxb1-SAUR-tUBQ10		T2P3	CS73707	kanamycin and hygromycin
	L1T11 L1B39	T2BP/ p35S (BFP, mCherry, NeonGreen)	pMUTE-Bxb1-tUBQ10		T2P2	CS73708	kanamycin and hygromycin
	L1T9 L1PB10	T2PB/p35S (mTagBFP2, mCherry, NeonGreen)	pAHP6-PhiC31-NLS-tUBQ1, pGATA23-Bxb1-tUBQ10		T2P1	CS73709	kanamycin and hygromycin
	L1T9 L1PB1	T2PB/p35S (mTagBFP2, mCherry, NeonGreen)	pSPCH-PhiC31-tUBQ1, pMUTE-Bxb1-tUBQ10		T2P1	CS73710	kanamycin and hygromycin
