# Supplementary material for: A history-dependent integrase recorder of plant gene expression with single-cell resolution
Source: Nat Commun. 2024 Oct 30;15:9362. doi: 10.1038/s41467-024-53716-1 (PMC11522408; doi:10.1038/s41467-024-53716-1)
Supplement: Supplementary file 7 — Source Data [file 41467_2024_53716_MOESM7_ESM.xlsx]

## Sheet: Figure 1
target construct	integrase construct	expected target State	T1 line	T1 switch phenotype	T2 seedling	expression
T9	none	0	T2P4	BFP expression	T2P4.1	BFP only
					T2P4.2	BFP only
					T2P4.3	BFP only
					T2P4.4	BFP only
					T2P4.5	BFP only
					T2P4.6	BFP only
					T2P4.7	BFP only
					T2P4.8	BFP only
					T2P4.9	BFP only
					T2P4.10	BFP only
T9	L1P1	1	T2P1	partial switch to RFP	T2P1.1	RFP only
					T2P1.2	RFP only
					T2P1.3	RFP only
					T2P1.4	RFP only
					T2P1.5	BFP only
					T2P1.6	RFP only
					T2P1.7	RFP only
					T2P1.8	RFP only
					T2P1.9	BFP only
					T2P1.10	RFP only
T9	L1P1	1	T2P2	complete switch to RFP	T2P2.1	BFP only
					T2P2.2	BFP only
					T2P2.3	BFP only
					T2P2.4	RFP only
					T2P2.5	RFP only
					T2P2.6	RFP only
					T2P2.7	RFP only
					T2P2.8	RFP only
					T2P2.9	RFP only
					T2P2.10	RFP only
T9	L1P1	1	T2P3	partial switch to RFP	T2P3.1	RFP only
					T2P3.2	RFP only
					T2P3.3	RFP only
					T2P3.4	RFP only
					T2P3.5	RFP only
					T2P3.6	RFP only
					T2P3.7	RFP only
					T2P3.8	BFP only
					T2P3.9	BFP only
					T2P3.10	RFP only
T18	L1B1	2	T2P1	partial switch to GFP	T2P1.1	GFP only
					T2P1.2	GFP only
					T2P1.3	GFP only
					T2P1.4	GFP only
					T2P1.5	GFP only
					T2P1.6	GFP only
					T2P1.7	GFP only
					T2P1.8	BFP only
					T2P1.9	BFP only
					T2P1.10	GFP only
T18	L1B1	2	T2P2	complete switch to GFP	T2P2.1	GFP only
					T2P2.2	GFP only
					T2P2.3	GFP only
					T2P2.4	GFP only
					T2P2.5	GFP only
					T2P2.6	BFP only
					T2P2.7	GFP only
					T2P2.8	GFP only
					T2P2.9	GFP only
					T2P2.10	GFP only
T9	L1B1	alpha	T2P1	some BFP expression, less than in T9 target alone	T2P1.1	BFP only
					T2P1.2	no expression
					T2P1.3	no expression
					T2P1.4	no expression
					T2P1.5	no expression
					T2P1.6	BFP only
					T2P1.7	BFP only
					T2P1.8	no expression
					T2P1.9	no expression
					T2P1.10	no expression
T9	L1B1	alpha	T2P2	some BFP expression, less than in T9 target alone	T2P2.1	no expression
					T2P2.2	no expression
					T2P2.3	no expression
					T2P2.4	no expression
					T2P2.5	no expression
					T2P2.6	BFP only
					T2P2.7	no expression
					T2P2.8	no expression
					T2P2.9	no expression
					T2P2.10	no expression
T9	L1B1	alpha	T2P3	some BFP expression, less than in T9 target alone	T2P3.1	no expression
					T2P3.2	no expression
					T2P3.3	BFP only
					T2P3.4	no expression
					T2P3.5	no expression
					T2P3.6	BFP only
					T2P3.7	no expression
					T2P3.8	no expression
					T2P3.9	no expression
					T2P3.10	no expression

## Sheet: Figure 2a and Suppl Fig 4a 
line	T1 categorization	T2 seedling	rfp	bfp	T2 categorization
T2P1	overswitched	-	-	-	-
T2P2	specific	1	xps and LRs	main root	specific
		2	xps and LRs	main root	specific
		3	all root	main root	overswitched
		4	LR only	main root	underswicthed
		5	none	all root	no switch
		6	none	all root	no swicth
		7	LR only	main root	underswicthed
		8	LR only	main root	underswicthed
		9	none	none	no switch
		10	all root	main root (weak)	overswitched
		11	xps and LRs	main root	specific
		12	all root	main root (weak)	overswitched
		13	none	none	no switch
		14	LR only	main root	underswitched
		15	LR only	main root	underswitched
		16	LR only	main root	underswitched
		17	weak in main root, strong in LR	main root	overswitched
		18	none	all root	no switch
		19	all root	none	overswicthed
		20	xps and LRs	main root (weak)	specific
T2P3	specific	1	xps and LRs	main root	specific
		2	no switch	all root	no switch
		3	LR only	main root	underswitched
		4	LR only	main root	underswitched
		5	LR only	main root	underswitched
		6	LR only	main root	underswitched
		7	LR only	main root	undeswitched
		8	xps and LRs	main root	specific
		9	xps and LRs	main root (weak)	specific
		10	none	all root	no switch
		11	LR only	main root	underswitched
		12	none	none	no switch
		13	LR only	main root	underswitched
		14	all root	all root	overswitched
		15	weak in main root, strongi n LR	main root	overswitched
		16	LR only	main root	underswitched
		17	all root	main root	overswitched
		18	weak in main root, strongi n LR	main root	overswitched
		19	LR only	main root	underswitched
		20	LR only	main root	underswitched
T2P4	overswitched	-	-	-	-
T2P5	specific	1	LR only	main root	underswitched
		2	LR only	main root	underswitched
		3	none	all root	no switch
		4	xps and LRs	main root	specific
		5	xps and LRs	main root	specific
		6	none	all root	no switch
		7	weak in main root, strong in LR	main root	overswitched
		8	LR only	main root	underswitched
		9	LR only	main root	underswitched
		10	xps and LRs	main root	specific
		11	weak in main root, strong in LR	main root	overswitched
		12	weak in main root, strong in LR	main root (weak)	overswitched
		13	all root	main root (weak)	overswitched
		14	xps and LRs	main root	specific
		15	LR only	main root	underswitched
		16	none	all root	no switch
		17	weak in main root, strong in LR	main root (weak)	overswitched
		18	xps and LRs	main root	specific
		19	none	none	no switch
		20	xps and LRs	main root	specific
T2P6	overswitched	-	-	-	-
T2P7	specific	1	xps and LRs	main root	specific
		2	xps and LRs	main root	specific
		3	xps and LRs	main root	specific
		4	none	all root	no switch
		5	none	all root	no switch
		6	xps and LRs	main root	specific
		7	all root tissue	weak in main root	overswitched
		8	none	all root	no switch
		9	xps and LRS	main root	specific
		10	all root tissue	weak in main root	overswitched
		11	none	all root	no switch
		12	none	all root	no switch
		13	xps and LRs	main root	specific
		14	none	none	no switch
		15	xps and LRs	main root	specific
		16	none	none	no switch
		17	none	all root	no switch
FIG 2A: pAHP6-NLS single integrase switch (PhiC31 then Bxb1 target transformed with pAHP6::PhiC31-NLS)
‘as expected’											Underswitched											Overswitched

## Sheet: Figure 2b and Suppl Fig 4a
line	T1 categorization	T2 seedling	rfp	bfp	T2 categorization
T2P1	specific	1	whole root	weak exp in main root	overswitched
		2	weak in main root, strong in LRs	main root	overswitched
		3	whole root	weak exp in main root	overswitched
		4	whole root	none	overswitched
		5	LR only	main root	specific
		6	LR only	main root	specific
		7	weak in main root, strong in LRs	main root	overswitched
		8	whole root	weak exp in main root	overswitched
		9	weak in main root, strong in LRs	main root	overswitched
		10	whole root	main root	overswitched
		11	weak in main root, strong in LRs	main root	overswitched
		12	whole root	main root	overswitched
		13	whole root	weak exp in main root	overswitched
		14	LR only	main root	specific
		15	none	all root	no switch
		16	whole root	weak exp in main root	overswitched
		17	whole root	main root	overswitched
		18	whole root	weak exp in main root	overswitched
		19	whole root	weak exp in main root	overswitched
		20	none	all root	no switch
		21	whole root	weak exp in main root	overswitched
		22	whole root	weak exp in main root	overswitched
T2P2	overswitched	-	-	-	-
T2P3	specific	1	LR only	main root	specific
		2	none	all root	no switch
		3	whole root	weak in main root	overswitched
		4	LR only	main root (weak)	specific
		5	LR only	main root	specific
		6	whole root	weak in main root	overswitched
		7	LR only	main root (weak)	specific
		8	LR only	main root	specific
		9	LR only	main root	specific
		10	LR only	main root	specific
		11	none	all root	no switch
		12	weak in main root, strong in LRs	main root	overswitched
		13	none	all root	no switch
		14	LR only	main root	specific
		15	weak in main root, strong in LRs	main root	overswitched
		16	LR only	main root	specific
		17	weak in main root, strong in LRs	weak in main root	overswitched
		18	LR only	main root	specific
		19	LR only	main root	specific
		20	LR only	main root	specific
T2P4	specific	1	LR only	main root	specific
		2	whole root	none	overswicthed
		3	whole root	weak in main root	overswitched
		4	weak in main root, strong in LR	main root	overswitched
		5	LR only	main root (weak)	specific
		6	none	none	no switch
		7	none	all root	no switch
		8	LR only	main root (weak)	specific
		9	whole root	weak in main root	overswitched
		10	LR only	main root	specific
		11	whole root	weak in main root	overswitched
		12	weak in main root, strong in LR	main root	overswicthed
		13	none	all root	no switch
		14	LR only	main root	specific
		15	weak in main root, strong in LR	main root	overswitched
		16	LR only	main root	specific
		17	LR only	main root	specific
		18	LR only	main root (weak)	specific
		19	none	none	no switch
		20	LR only	main root	specific
T2P5	specific	1	none	all root	no switch
		2	none	all root	no switch
		3	weak in main root, strong in LR	main root	overswitched
		4	all root	main root (weak)	overswitched
		5	all root	main root (weak)	overswitched
		6	all root	main root	overswitched
		7	all root	main root (weak)	overswitched
		8	weak in main root, strong in LR	main root	overswitched
		9	none	all root	no switch
		10	all root	none	overswitched
		11	all root	none	overswitched
		12	weak in main root, strong in LR	main root (weak)	overswitched
		13	all root	main root (weak)	overswitched
		14	weak in main root, strong in LR	main root	overswitched
		15	all root	none	overswitched
		16	all root	main root (weak)	overswitched
		17	all root	main root (weak)	overswitched
		18	none	all root	no switch
		19	all root	main root (weak)	overswitched
		20	all root	main root (weak)	overswitched
T2P6	specific	1	all root	none	overswitched
		2	all root	none	overswitched
		3	none	all root	no switch
		4	none	all root	no switch
		5	all root	main root (weak)	overswitched
		6	all root	main root	overswitched
		7	none	all root	no switch
		8	weak in main root, strong in LR	main root	overswitched
		9	none	all root	no switch
		10	all root	none	overswitched
		11	all root	none	overswitched
		12	weak in main root, strong in LR	main root (weak)	overswitched
		13	all root	main root (weak)	overswitched
		14	weak in main root, strong in LR	main root	overswitched
		15	all root	none	overswitched
		16	all root	main root (weak)	overswitched
		17	all root	main root (weak)	overswitched
		18	weak in main root, strong in LR	main root	overswitched
		19	all root	main root (weak)	overswitched
		20	none	all root	no switch
T2P7	overswitched	-	-	-	-
T2P8	overswitched	-	-	-	-
FIG 2B: pGATA23-DST single integrase switch (Bxb1 then PhiC31 target transformed with pGATA23::Bxb1-DST)
‘as expected’											Overswitched

## Sheet: Figure 2d and Suppl Fig 6a
line	T1 switch categorization	T2 seedling	gfp	rfp	bfp	T2 categorization
T2P1	underswitched PhiC31	1	none	xps and lrs	main root	as expected
		2	all root	all root	none	overswitched phic31 and bxb1
		3	none	xps and lrs	main root	underswitched bxb1
		4	all root	all root	none	overswitched phic31 and bxb1
		5	none	none	all root	no switch
		6	none	xps and lrs	main root	as expected
		7	none	xps and lrs	main root	as expected
		8	all root	all root	none	overswitched phic31 and bxb1
		9	none	xps and lrs	main root	underswitched bxb1
		10	xps and lrs	none	none	bxb1 overswitch
		11	all root	all root	none	overswitched phic31 and bxb1
		12	none	xps and lrs	main root	as expected
		13	all root	all root	none	overswitched phic31 and bxb1
		14	none	xps and lrs	main root	underswitched bxb1
		15	none	xps and lrs	main root	no switch
		16	all root	all root	none	overswitched phic31 and bxb1
		17	none	xps and lrs	main root	as expected
		18	lrs	xps	main root	as expected
		19	lrs	xps	main root	as expected
		20	none	xps and lrs	main root	no switch
T2P2	underswitched PhiC31	1	lrs	xps	main root	as expected
		2	none	xps and lrs	main root	underswitched bxb1
		3	all root	all root	none	overswitched phic31 and bxb1
		4	none	all root	weak in main root	overswitched phic31, underswitched bxb1
		5	xps and lrs	none	main root	bxb1 overswitch
		6	xps and lrs	none	main root	bxb1 overswitch
		7	none	xps and lrs	main root	underswitched bxb1
		8	all root	all root	none	overswitched phic31 and bxb1
		9	none	xps and lrs	main root	underswitched bxb1
		10	xps and lrs	none	main root	bxb1 overswitch
		11	xps and lrs	all main root	none	overswitched phic31 and bxb1
		12	lrs	xps	main root	as expected
		13	all root	all root	none	overswitched phic31 and bxb1
		14	none	xps and lrs	main root	underswitched bxb1
		15	xps and lrs	none	main root	bxb1 overswitch
		16	all root	all root	none	overswitched phic31 and bxb1
		17	lrs	all main root	none	overswitched phic31
		18	none	none	all root	no switch
		19	none	none	all root	no switch
		20	none	none	all root	no switch
T2P3	underswitched PhiC31	1	xps and lrs	all main root	none	overswitched phic31 and bxb1
		2	none	xps and lrs	main root	underswitched bxb1
		3	lrs	xps	main root	as expected
		4	xps and lrs	all main root	none	overswitched phic31 and bxb1
		5	none	none	all root	no switch
		6	xps and lrs	none	none	bxb1 overswitch
		7	none	xps and lrs	main root	underswitched bxb1
		8	xps and lrs	all main root	none	overswitched phic31 and bxb1
		9	lrs	xps	main root	as expected
		10	lrs	xps	main root	as expected
		11	lrs	xps	main root	as expected
		12	none	none	all root	no switch
		13	xps and lrs	all main root	none	overswitched phic31 and bxb1
		14	xps and lrs	all main root	none	overswitched phic31 and bxb1
		15	xps and lrs	all main root	none	overswitched phic31 and bxb1
		16	lrs	xps	main root	as expected
		17	all root	all root	none	overswitched phic31 and bxb1
		18	none	none	all root	no switch
T2P4	overswitched Bxb1	-	-	-	-	-
T2P5	overswitched Bxb1 and PhiC31	-	-	-	-	-
T2P6	overswitched Bxb1 and PhiC31	-	-	-	-	-
T2P7	overswitched Bxb1	-	-	-	-	-
T2P8	underswitched PhiC31	1	xps and lrs	all main root	none	overswitched phic31 and bxb1
		2	lrs	xps	main root	as expected
		3	lrs	xps	main root	as expected
		4	all root	all root	none	overswitched phic31 and bxb1
		5	none	none	all root	no switch
		6	xps and lrs	all main root	none	overswitched phic31 and bxb1
		7	lrs	xps	main root	as expected
		8	all root	all root	none	overswitched phic31 and bxb1
		9	all root	all root	none	overswitched phic31 and bxb1
		10	lrs	xps	main root	as expected
		11	none	none	all root	no switch
		12	xps and lrs	all main root	none	overswitched phic31 and bxb1
		13	xps and lrs	all main root	none	overswitched phic31 and bxb1
		14	xps and lrs	all main root	none	overswitched phic31 and bxb1
		15	xps and lrs	all main root	none	overswitched phic31 and bxb1
		16	none	none	all root	no switch
		17	none	none	all root	no switch
		18	all root	all root	none	overswitched phic31 and bxb1
T2P9	underswitched PhiC31	1	all root	all root	none	overswitched phic31 and bxb1
		2	all root	all root	none	overswitched phic31 and bxb1
		3	all root	all root	none	overswitched phic31 and bxb1
		4	all root	all root	none	overswitched phic31 and bxb1
		5	none	none	all root	no switch
		6	none	none	all root	no switch
		7	all root	all root	none	overswitched phic31 and bxb1
		8	all root	all root	none	overswitched phic31 and bxb1
		9	all root	all root	none	overswitched phic31 and bxb1
		10	none	none	all root	no switch
		11	none	none	all root	no switch
		12	all root	all root	none	overswitched phic31 and bxb1
		13	none	none	all root	no switch
		14	all root	all root	none	overswitched phic31 and bxb1
		15	all root	all root	none	overswitched phic31 and bxb1
		16	all root	all root	none	overswitched phic31 and bxb1
		17	all root	all root	none	overswitched phic31 and bxb1
		18	all root	all root	none	overswitched phic31 and bxb1
FIG 2D: Full lateral root recorder (pAHP6::PhiC31-NLS, pGATA23::Bxb1 transformed into the PhiC31 then Bxb1 target)
‘as expected'								Bxb1 overswitched						PhiC31 overswitched					PhiC31 and Bxb1 overswitched

## Sheet: Figure 3a and Suppl Fig 4b
line	T1 switch categorization	T2 seedling	rfp	bfp	T2 categorization
T2P1	specific	1	all epidermal cells	all epidermal cells	overswitched
		2	all epidermal cells	all epidermal cells	overswitched
		3	all epidermal cells	all epidermal cells	overswitched
		4	all epidermal cells	all epidermal cells	overswitched
		5	all epidermal cells	all epidermal cells	overswitched
		6	all epidermal cells	all epidermal cells	overswitched
		7	all epidermal cells	all epidermal cells	overswitched
		8	none	all epidermal cells	no switch
		9	all epidermal cells	all epidermal cells	overswitched
		10	all epidermal cells	all epidermal cells	overswitched
		11	all epidermal cells	all epidermal cells	overswitched
		12	all epidermal cells	all epidermal cells	overswitched
		13	all epidermal cells	all epidermal cells	overswitched
		14	all epidermal cells	all epidermal cells	overswitched
		14	none	all epidermal cells	no switch
		16	all epidermal cells	all epidermal cells	overswitched
T2P2	overswitched (rfp in all epidermal cells)	-	-	-	-
T2P3	specific	1	stomata, epidermal cells neighboring stomata	all epidermal cells	specific
		2	stomata, epidermal cells neighboring stomata	all epidermal cells	specific
		3	stomata, epidermal cells neighboring stomata	all epidermal cells	specific
		4	all epidermal cells	all epidermal cells	overswitched
		5	all epidermal cells	all epidermal cells	overswitched
		6	all epidermal cells	all epidermal cells	overswitched
		7	stomata, epidermal cells neighboring stomata	all epidermal cells	specific
		8	none	all epidermal cells	no switch
		9	stomata, epidermal cells neighboring stomata	all epidermal cells	specific
		10	all epidermal cells	all epidermal cells	overswitched
		11	all epidermal cells	all epidermal cells	overswitched
		12	all epidermal cells	all epidermal cells	overswitched
		13	none	all epidermal cells	no switch
		14	none	all epidermal cells	no switch
		15	stomata, epidermal cells neighboring stomata	all epidermal cells	specific
T2P4	overswitched (rfp exp in all epidermal cells)	-	-	-	-
T2P5	underswitched	1	stomata only	all epidermal cells	underswitched
		2	stomata only	all epidermal cells	underswitched
		3	stomata, epidermal cells neighboring stomata	all epidermal cells	specific
		4	stomata only	all epidermal cells	underswitched
		5	stomata only	all epidermal cells	underswitched
		6	stomata only	all epidermal cells	underswitched
		7	stomata only	all epidermal cells	no switch
		8	stomata, epidermal cells neighboring stomata	all epidermal cells	specific
		9	stomata only	all epidermal cells	underswitched
		10	stomata, epidermal cells neighboring stomata	all epidermal cells	specific
		11	stomata only	all epidermal cells	underswitched
		12	stomata only	all epidermal cells	underswitched
		13	stomata only	all epidermal cells	underswitched
		14	all epidermal cells	all epidermal cells	overswitched
		15	all epidermal cells	all epidermal cells	overswitched
T2P6	specific	1	all epidermal cells	all epidermal cells	overswitched
		2	all epidermal cells	all epidermal cells	overswitched
		3	none	all epidermal cells	no switch
		4	none	all epidermal cells	no switch
		5	all epidermal cells	all epidermal cells	overswitched
		6	all epidermal cells	all epidermal cells	overswitched
		7	all epidermal cells	all epidermal cells	overswitched
		8	all epidermal cells	all epidermal cells	overswitched
		9	all epidermal cells	all epidermal cells	overswitched
		10	all epidermal cells	all epidermal cells	overswitched
		11	none	all epidermal cells	no switch
		12	none	all epidermal cells	no switch
		13	all epidermal cells	all epidermal cells	overswitched
		14	all epidermal cells	all epidermal cells	overswitched
		14	none	all epidermal cells	no switch
		16	all epidermal cells	all epidermal cells	overswitched
T2P7	overswitched (rfp exp in all epidermal cells)	-	-	-	-
T2P8	specific	1	none	all epidermal cells	no switch
		2	stomata, epidermal cells neighboring stomata	all epidermal cells	specific
		3	none	all epidermal cells	no switch
		4	all epidermal cells	all epidermal cells	overswitched
		5	all epidermal cells	all epidermal cells	overswitched
		6	stomata, epidermal cells neighboring stomata	all epidermal cells	specific
		7	all epidermal cells	all epidermal cells	overswitched
		8	all epidermal cells	all epidermal cells	overswitched
		9	all epidermal cells	all epidermal cells	overswitched
		10	none	all epidermal cells	no switch
		11	all epidermal cells	all epidermal cells	overswitched
		12	all epidermal cells	all epidermal cells	overswitched
		13	all epidermal cells	all epidermal cells	overswitched
		14	all epidermal cells	all epidermal cells	overswitched
		15	stomata, epidermal cells neighboring stomata	all epidermal cells	specific
FIG 3A: pSPCH single integrase switch (PhiC31 then Bxb1 target transformed with pSPCH::PhiC31)
	‘as expected’											overswitched									underswitched

## Sheet: Figure 3b and Suppl Fig 4b
line	T1 switch categorization	T2 seedling	rfp	bfp	T2 categorization
T2P1	as expected	1	all epidermal cells	all epidermal cells	overswitched
		2	all epidermal cells	weak in all epidermal cells	overswitched
		3	all epidermal cells	weak in all epidermal cells	overswitched
		4	all epidermal cells	all epidermal cells	overswitched
		5	none	all epidermal cells	no switch
		6	stomata only	all epidermal cells	specific
		7	all epidermal cells	weak in all epidermal cells	overswitched
		8	all epidermal cells	all epidermal cells	overswitched
		9	stomata only	all epidermal cells	specific
		10	all epidermal cells	weak in all epidermal cells	overswitched
		11	all epidermal cells	all epidermal cells	overswitched
		12	all epidermal cells	weak in all epidermal cells	overswitched
		13	all epidermal cells	weak in all epidermal cells	overswitched
		14	all epidermal cells	weak in all epidermal cells	overswitched
		15	stomata only	all epidermal cells	specific
		16	none	all epidermal cells	no switch
		17	all epidermal cells	weak in all epidermal cells	overswitched
T2P2	as expected	1	stomata only	all epidermal cells	specific
		2	stomata only	all epidermal cells	specific
		3	stomata only	all epidermal cells	specific
		4	none	all epidermal cells	no switch
		5	stomata only	all epidermal cells	specific
		6	stomata only	all epidermal cells	specific
		7	all epidermal cells	all epidermal cells	overswitched
		8	stomata only	all epidermal cells	specific
		9	stomata only	all epidermal cells	specific
		10	stomata only	all epidermal cells	specific
		11	stomata only	all epidermal cells	specific
		12	stomata only	all epidermal cells	specific
		13	all epidermal cells	weak in all epidermal cells	overswitched
		14	none	all epidermal cells	no switch
		15	none	all epidermal cells	no switch
		16	all epidermal cells	very faint in epidermal cells	overswitched
		17	all epidermal cells	all epidermal cells	overswitched
		18	none	all epidermal cells	no switch
		19	all epidermal cells	all epidermal cells	overswitched
T2P3	overswitched	-	-	-	-
T2P4	overswitched	-	-	-	-
T2P5	as expected	1	none	all epidermal cells	no switch
		2	all epidermal cells	weak in all epidermal cells	overswitched
		3	all epidermal cells	weak in all epidermal cells	overswitched
		4	all epidermal cells	weak in all epidermal cells	overswitched
		5	all epidermal cells	none	overswitched
		6	all epidermal cells	weak in all epidermal cells	overswitched
		7	all epidermal cells	weak in all epidermal cells	overswitched
		8	all epidermal cells	weak in all epidermal cells	overswitched
		9	all epidermal cells	all epidermal cells	overswitched
		10	all epidermal cells	weak in all epidermal cells	overswitched
		11	all epidermal cells	weak in all epidermal cells	overswitched
		12	all epidermal cells	all epidermal cells	overswitched
		13	none	all epidermal cells	no switch
		14	all epidermal cells	weak in all epidermal cells	overswitched
		15	all epidermal cells	weak in all epidermal cells	overswitched
T2P6	overswitched	-	-	-	-
T2P7	as expected	1	stomata only	all epidermal cells	specific
		2	none	all epidermal cells	no switch
		3	stomata only	all epidermal cells	specific
		4	stomata only	all epidermal cells	specific
		5	all epidermal cells	weak in all epidermal cells	overswitched
		6	all epidermal cells	all epidermal cells	overswitched
		7	none	all epidermal cells	no switch
		8	all epidermal cells	all epidermal cells	overswitched
		9	all epidermal cells	very faint in epidermis	overswitched
		10	stomata only	all epidermal cells	specific
		11	all epidermal cells	weak in all epidermal cells	overswitched
		12	stomata only	all epidermal cells	specific
		13	stomata only	all epidermal cells	specific
		14	all epidermal cells	all epidermal cells	overswitched
		15	stomata only	all epidermal cells	specific
		16	stomata only	all epidermal cells	specific
		17	all epidermal cells	all epidermal cells	overswitched
T2P8	overswitched	-	-	-	-
T2P9	overswitched	-	-	-	-
T2P10	as expected	1	all epidermal cells	all epidermal cells	overswitched
		2	all epidermal cells	all epidermal cells	overswitched
		3	stomata only	all epidermal cells	specific
		4	stomata only	all epidermal cells	specific
		5	all epidermal cells	weak in all epidermal cells	overswitched
		6	all epidermal cells	all epidermal cells	overswitched
		7	none	all epidermal cells	no switch
		8	none	all epidermal cells	no switch
		9	all epidermal cells	all epidermal cells	overswitched
		10	all epidermal cells	weak in all epidermal cells	overswitched
		11	all epidermal cells	all epidermal cells	overswitched
		12	all epidermal cells	all epidermal cells	overswitched
		13	stomata only	all epidermal cells	specific
		14	all epidermal cells	all epidermal cells	overswitched
		15	all epidermal cells	weak in all epidermal cells	overswitched
		16	stomata only	all epidermal cells	specific
		17	all epidermal cells	weak in all epidermal cells	overswitched
		18	all epidermal cells	weak in all epidermal cells	overswitched
	FIG 3B: pMUTE single integrase switch (Bxb1 then PhiC31 target transformed with pMUTE::Bxb1)
	‘as expected’												‘overswitched’

## Sheet: Figure 3d and Suppl Fig 6b
line	T1 switch categorization	T2 seedling	gfp	rfp	bfp	T2 categorization
T2P1	as expected	1	stomata and surrounding cells	all epidermal cells	weak in all cells	phic31 and bxb1 overswitch
		2	stomata	surrounding cells	all epidermal cells	as expected
		3	stomata	surrounding cells	all epidermal cells	as expected
		4	stomata	surrounding cells	all epidermal cells	as expected
		5	stomata	all epidermal cells	faint in epidermal cells	phic31 overswitch
		6	stomata	none	all epidermal cells	underswitched phic31
		7	stomata	none	all epidermal cells	underswitched phic31
		8	none	none	all cells	no switch
		9	stomata	surrounding cells	all epidermal cells	as expected
		10	stomata	surrounding cells	all epidermal cells	as expected
		11	stomata	surrounding cells	all epidermal cells	as expected
		12	none	none	all cells	no switch
		13	stomata	all epidermal cells	faint in epidermal cells	phic31 overswitch
		14	stomata	surrounding cells	all epidermal cells	as expected
		15	stomata and surrounding cells	none	all epidermal cells	bxb1 overswitch
		16	stomata	surrounding cells	all epidermal cells	as expected
		17	stomata	all epidermal cells	faint in epidermal cells	phic31 overswitch
		18	stomata	all epidermal cells	faint in epidermal cells	phic31 overswitch
		19	stomata	surrounding cells	all epidermal cells	as expected
		20	stomata	all epidermal cells	faint in epidermal cells	phic31 overswitch
		21	stomata	surrounding cells	all epidermal cells	as expected
		22	stomata	surrounding cells	all epidermal cells	as expected
		23	none	none	all cells	no switch
		24	none	none	all cells	no switch
T2P2	as expected	1	all epidermal cells	weak in all epidermal cells	weak in all epidermal cells	phic31 and bxb1 overswitch
		2	all epidermal cells	weak in all epidermal cells	weak in all epidermal cells	phic31 and bxb1 overswitch
		3	stomata	all epidermal cells	faint in epidermal cells	phic31 overswitch
		4	stomata and surrounding cells	none	all epidermal cells	bxb1 overswitch
		5	none	none	all cells	no switch
		6	none	none	all cells	no switch
		7	stomata and surrounding cells	all epidermal cells	weak in all cells	phic31 and bxb1 overswitch
		8	none	none	all cells	no switch
		9	stomata	surrounding cells	all epidermal cells	as expected
		10	all epidermal cells	weak in all epidermal cells	weak in all epidermal cells	phic31 and bxb1 overswitch
		11	all epidermal cells	weak in all epidermal cells	weak in all epidermal cells	phic31 and bxb1 overswitch
		12	all epidermal cells	weak in all epidermal cells	weak in all epidermal cells	phic31 and bxb1 overswitch
		13	none	none	all cells	no switch
		14	stomata	surrounding cells	all epidermal cells	as expected
		15	none	none	all cells	no switch
		16	stomata and surrounding cells	none	all epidermal cells	bxb1 overswitch
		17	stomata	all epidermal cells	faint in epidermal cells	phic31 overswitch
		18	all epidermal cells	weak in all epidermal cells	weak in all epidermal cells	phic31 and bxb1 overswitch
		19	stomata and surrounding cells	all epidermal cells	weak in all cells	phic31 and bxb1 overswitch
		20	none	none	all cells	no switch
T2P3
T2P4	as expected	1	stomata	surrounding cells	all epidermal cells	as expected
		2	stomata	surrounding cells	all epidermal cells	as expected
		3	stomata and surrounding cells	all epidermal cells	weak in all cells	phic31 and bxb1 overswitch
		4	stomata and surrounding cells	none	all epidermal cells	bxb1 overswitch
		5	all epidermal cells	weak in all epidermal cells	weak in all epidermal cells	phic31 and bxb1 overswitch
		6	all epidermal cells	weak in all epidermal cells	weak in all epidermal cells	phic31 and bxb1 overswitch
		7	stomata	all epidermal cells	faint in epidermal cells	phic31 overswitch
		8	stomata and surrounding cells	all epidermal cells	weak in all cells	phic31 and bxb1 overswitch
		9	stomata and surrounding cells	all epidermal cells	weak in all cells	phic31 and bxb1 overswitch
		10	stomata	surrounding cells	all epidermal cells	as expected
		11	stomata	surrounding cells	all epidermal cells	as expected
		12	stomata	surrounding cells	all epidermal cells	as expected
		13	all epidermal cells	weak in all epidermal cells	weak in all epidermal cells	phic31 and bxb1 overswitch
		14	stomata	all epidermal cells	faint in epidermal cells	phic31 overswitch
		15	stomata and surrounding cells	none	all epidermal cells	bxb1 overswitch
		16	none	none	all cells	no switch
		17	none	none	all cells	no switch
		18	all epidermal cells	weak in all epidermal cells	weak in all epidermal cells	phic31 and bxb1 overswitch
		19	stomata	surrounding cells	all epidermal cells	as expected
		20	stomata and surrounding cells	all epidermal cells	weak in all cells	phic31 and bxb1 overswitch
		21	none	none	all cells	no switch
T2P5	as expected	1	stomata and surrounding cells	all epidermal cells	weak in all cells	phic31 and bxb1 overswitch
		2	none	none	all cells	no switch
		3	stomata	surrounding cells	all epidermal cells	as expected
		4	all epidermal cells	weak in all epidermal cells	weak in all epidermal cells	phic31 and bxb1 overswitch
		5	stomata and surrounding cells	all epidermal cells	weak in all cells	phic31 and bxb1 overswitch
		6	all epidermal cells	weak in all epidermal cells	weak in all epidermal cells	phic31 and bxb1 overswitch
		7	stomata and surrounding cells	none	all epidermal cells	bxb1 overswitch
		8	stomata	all epidermal cells	faint in epidermal cells	phic31 overswitch
		9	none	none	all cells	no switch
		10	all epidermal cells	weak in all epidermal cells	weak in all epidermal cells	phic31 and bxb1 overswitch
		11	stomata and surrounding cells	all epidermal cells	weak in all cells	phic31 and bxb1 overswitch
		12	all epidermal cells	weak in all epidermal cells	weak in all epidermal cells	phic31 and bxb1 overswitch
		13	stomata	all epidermal cells	faint in epidermal cells	phic31 overswitch
		14	stomata	surrounding cells	all epidermal cells	as expected
		15	all epidermal cells	weak in all epidermal cells	weak in all epidermal cells	phic31 and bxb1 overswitch
		16	all epidermal cells	weak in all epidermal cells	weak in all epidermal cells	phic31 and bxb1 overswitch
		17	stomata and surrounding cells	all epidermal cells	weak in all cells	phic31 and bxb1 overswitch
		18	none	none	all cells	no switch
		19	stomata and surrounding cells	all epidermal cells	weak in all cells	phic31 and bxb1 overswitch
		20	all epidermal cells	weak in all epidermal cells	weak in all epidermal cells	phic31 and bxb1 overswitch
		21	stomata and surrounding cells	all epidermal cells	weak in all cells	phic31 and bxb1 overswitch
		22	all epidermal cells	weak in all epidermal cells	weak in all epidermal cells	phic31 and bxb1 overswitch
		23	none	none	all cells	no switch
		24	all epidermal cells	weak in all epidermal cells	weak in all epidermal cells	phic31 and bxb1 overswitch
		25	none	none	all cells	no switch
T2P6	overswitched PhiC31	-	-	-	-	-
T2P7	as expected	1	stomata	surrounding cells	all epidermal cells	as expected
		2	stomata	surrounding cells	all epidermal cells	as expected
		3	stomata	surrounding cells	all epidermal cells	as expected
		4	stomata	all epidermal cells	faint in epidermal cells	phic31 overswitch
		5	stomata	all epidermal cells	faint in epidermal cells	phic31 overswitch
		6	stomata	surrounding cells	all epidermal cells	as expected
		7	stomata	surrounding cells	all epidermal cells	as expected
		8	stomata	all epidermal cells	faint in epidermal cells	phic31 overswitch
		9	stomata	surrounding cells	all epidermal cells	as expected
		10	stomata	none	all epidermal cells	underswitched phic31
		11	stomata	surrounding cells	all epidermal cells	as expected
		12	all epidermal cells	weak in all epidermal cells	weak in all epidermal cells	phic31 and bxb1 overswitch
		13	stomata	surrounding cells	all epidermal cells	as expected
		14	stomata and surrounding cells	none	all epidermal cells	bxb1 overswitch
		15	stomata	surrounding cells	all epidermal cells	as expected
		16	stomata	surrounding cells	all epidermal cells	as expected
		17	all epidermal cells	weak in all epidermal cells	weak in all epidermal cells	phic31 and bxb1 overswitch
		18	none	none	all cells	no switch
		19	stomata	none	all epidermal cells	underswitched phic31
		20	stomata and surrounding cells	all epidermal cells	weak in all cells	phic31 and bxb1 overswitch
		21	none	none	all cells	no switch
		22	none	none	all cells	no switch
		23	none	none	all cells	no switch
		24	stomata	none	all epidermal cells	underswitched phic31
T2P8	as expected	1	all epidermal cells	weak in all epidermal cells	weak in all epidermal cells	phic31 and bxb1 overswitch
		2	all epidermal cells	weak in all epidermal cells	weak in all epidermal cells	phic31 and bxb1 overswitch
		3	all epidermal cells	weak in all epidermal cells	weak in all epidermal cells	phic31 and bxb1 overswitch
		4	all epidermal cells	weak in all epidermal cells	weak in all epidermal cells	phic31 and bxb1 overswitch
		5	none	none	all cells	no switch
		6	all epidermal cells	weak in all epidermal cells	weak in all epidermal cells	phic31 and bxb1 overswitch
		7	all epidermal cells	weak in all epidermal cells	weak in all epidermal cells	phic31 and bxb1 overswitch
		8	all epidermal cells	weak in all epidermal cells	weak in all epidermal cells	phic31 and bxb1 overswitch
		9	none	none	all cells	no switch
		10	none	none	all cells	no switch
		11	all epidermal cells	weak in all epidermal cells	weak in all epidermal cells	phic31 and bxb1 overswitch
		12	all epidermal cells	weak in all epidermal cells	weak in all epidermal cells	phic31 and bxb1 overswitch
		13	all epidermal cells	weak in all epidermal cells	weak in all epidermal cells	phic31 and bxb1 overswitch
		14	all epidermal cells	weak in all epidermal cells	weak in all epidermal cells	phic31 and bxb1 overswitch
		15	none	none	all cells	no switch
		16	all epidermal cells	weak in all epidermal cells	weak in all epidermal cells	phic31 and bxb1 overswitch
		17	all epidermal cells	weak in all epidermal cells	weak in all epidermal cells	phic31 and bxb1 overswitch
		18	all epidermal cells	weak in all epidermal cells	weak in all epidermal cells	phic31 and bxb1 overswitch
T2P9	overswitched Bxb1 and PhiC31	-	-	-	-	-
T2P10	overswitched Bxb1 and PhiC31	-	-	-	-	-
	FIG 3D: Full stomata recorder (pSPCH::PhiC31, pMUTE::Bxb1 transformed into the PhiC31 then Bxb1 target)
	‘as expected’										PhiC31 overswitched							Bxb1 overswitched						PhiC31 underswitched

## Sheet: Figure 4c
line	seedling	GFP expression	stoma type
T2P1	T2P1.1	N	A
T2P1	T2P1.1	Y	A
T2P1	T2P1.1	Y	NA
T2P1	T2P1.1	Y	A
T2P1	T2P1.1	Y	NA
T2P1	T2P1.1	Y	A
T2P1	T2P1.1	Y	NA
T2P1	T2P1.1	Y	NA
T2P1	T2P1.1	N	NA
T2P1	T2P1.1	Y	A
T2P1	T2P1.1	Y	NA
T2P1	T2P1.1	N	NA
T2P1	T2P1.1	Y	NA
T2P1	T2P1.1	Y	NA
T2P1	T2P1.1	Y	A
T2P1	T2P1.1	Y	NA
T2P1	T2P1.1	N	NA
T2P1	T2P1.1	Y	A
T2P1	T2P1.1	N	A
T2P1	T2P1.1	N	NA
T2P1	T2P1.1	Y	A
T2P1	T2P1.1	Y	A
T2P1	T2P1.1	Y	A
T2P1	T2P1.1	N	NA
T2P1	T2P1.1	Y	A
T2P1	T2P1.1	Y	A
T2P1	T2P1.1	Y	NA
T2P1	T2P1.1	Y	A
T2P1	T2P1.1	N	NA
T2P1	T2P1.1	Y	A
T2P1	T2P1.1	Y	A
T2P1	T2P1.2	Y	A
T2P1	T2P1.2	Y	A
T2P1	T2P1.2	Y	A
T2P1	T2P1.2	N	NA
T2P1	T2P1.2	Y	A
T2P1	T2P1.2	N	A
T2P1	T2P1.2	Y	NA
T2P1	T2P1.2	Y	A
T2P1	T2P1.2	Y	NA
T2P1	T2P1.2	N	NA
T2P1	T2P1.2	Y	NA
T2P1	T2P1.2	Y	NA
T2P1	T2P1.2	Y	A
T2P1	T2P1.2	Y	A
T2P1	T2P1.2	Y	A
T2P1	T2P1.2	N	NA
T2P1	T2P1.2	N	NA
T2P1	T2P1.2	Y	A
T2P1	T2P1.2	Y	A
T2P1	T2P1.2	Y	A
T2P1	T2P1.2	Y	NA
T2P1	T2P1.2	Y	A
T2P1	T2P1.2	N	NA
T2P1	T2P1.2	Y	A
T2P1	T2P1.2	Y	NA
T2P1	T2P1.2	N	A
T2P1	T2P1.2	N	NA
T2P1	T2P1.2	Y	A
T2P1	T2P1.2	N	NA
T2P1	T2P1.2	Y	A
T2P1	T2P1.2	Y	A
T2P1	T2P1.2	Y	NA
T2P1	T2P1.2	Y	A
T2P1	T2P1.2	N	NA
T2P1	T2P1.3	N	NA
T2P1	T2P1.3	N	NA
T2P1	T2P1.3	Y	NA
T2P1	T2P1.3	Y	A
T2P1	T2P1.3	Y	A
T2P1	T2P1.3	N	NA
T2P1	T2P1.3	N	NA
T2P1	T2P1.3	N	NA
T2P1	T2P1.3	Y	A
T2P1	T2P1.3	Y	A
T2P1	T2P1.3	N	A
T2P1	T2P1.3	Y	NA
T2P1	T2P1.3	Y	A
T2P1	T2P1.3	Y	A
T2P1	T2P1.3	Y	A
T2P1	T2P1.3	N	A
T2P1	T2P1.3	Y	NA
T2P1	T2P1.3	N	NA
T2P1	T2P1.3	Y	A
T2P1	T2P1.3	N	NA
T2P1	T2P1.3	Y	A
T2P1	T2P1.3	Y	A
T2P1	T2P1.3	Y	NA
T2P1	T2P1.3	N	A
T2P1	T2P1.3	Y	A
T2P1	T2P1.3	Y	NA
T2P1	T2P1.3	N	NA
T2P1	T2P1.3	N	A
T2P1	T2P1.3	Y	A
T2P1	T2P1.3	Y	NA
T2P1	T2P1.3	Y	A
T2P1	T2P1.3	Y	NA
T2P1	T2P1.4	Y	NA
T2P1	T2P1.4	Y	NA
T2P1	T2P1.4	Y	A
T2P1	T2P1.4	Y	A
T2P1	T2P1.4	Y	NA
T2P1	T2P1.4	Y	NA
T2P1	T2P1.4	Y	A
T2P1	T2P1.4	Y	A
T2P1	T2P1.4	Y	NA
T2P1	T2P1.4	Y	A
T2P1	T2P1.4	Y	A
T2P1	T2P1.4	Y	A
T2P1	T2P1.4	N	NA
T2P1	T2P1.4	Y	A
T2P1	T2P1.4	N	A
T2P1	T2P1.4	Y	A
T2P1	T2P1.4	Y	NA
T2P1	T2P1.4	N	NA
T2P1	T2P1.4	N	NA
T2P1	T2P1.4	Y	NA
T2P1	T2P1.4	Y	NA
T2P1	T2P1.4	Y	A
T2P1	T2P1.4	Y	A
T2P1	T2P1.4	Y	NA
T2P1	T2P1.4	Y	NA
T2P1	T2P1.4	Y	A
T2P1	T2P1.4	Y	A
T2P1	T2P1.4	Y	A
T2P1	T2P1.4	Y	NA
T2P1	T2P1.4	Y	A
T2P1	T2P1.4	N	A
T2P1	T2P1.4	Y	NA
T2P1	T2P1.5	N	A
T2P1	T2P1.5	Y	A
T2P1	T2P1.5	N	A
T2P1	T2P1.5	N	NA
T2P1	T2P1.5	Y	A
T2P1	T2P1.5	N	NA
T2P1	T2P1.5	Y	NA
T2P1	T2P1.5	Y	A
T2P1	T2P1.5	Y	A
T2P1	T2P1.5	Y	A
T2P1	T2P1.5	Y	A
T2P1	T2P1.5	Y	NA
T2P1	T2P1.5	N	A
T2P1	T2P1.5	Y	A
T2P1	T2P1.5	Y	NA
T2P1	T2P1.5	N	NA
T2P1	T2P1.5	N	NA
T2P1	T2P1.5	Y	A
T2P1	T2P1.5	Y	A
T2P1	T2P1.5	N	A
T2P1	T2P1.5	Y	NA
T2P1	T2P1.5	N	NA
T2P1	T2P1.5	Y	A
T2P1	T2P1.5	Y	A
T2P1	T2P1.5	Y	NA
T2P1	T2P1.5	N	A
T2P1	T2P1.5	N	NA
T2P1	T2P1.5	Y	NA
T2P1	T2P1.5	Y	A
T2P1	T2P1.5	N	NA
T2P1	T2P1.5	Y	A
T2P1	T2P1.5	Y	NA
T2P1	T2P1.5	Y	NA
T2P1	T2P1.6	Y	NA
T2P1	T2P1.6	Y	A
T2P1	T2P1.6	Y	NA
T2P1	T2P1.6	N	NA
T2P1	T2P1.6	Y	A
T2P1	T2P1.6	Y	A
T2P1	T2P1.6	Y	A
T2P1	T2P1.6	N	A
T2P1	T2P1.6	N	NA
T2P1	T2P1.6	Y	A
T2P1	T2P1.6	Y	A
T2P1	T2P1.6	Y	NA
T2P1	T2P1.6	Y	A
T2P1	T2P1.6	Y	A
T2P1	T2P1.6	Y	NA
T2P1	T2P1.6	Y	NA
T2P1	T2P1.6	Y	A
T2P1	T2P1.6	N	A
T2P1	T2P1.6	N	NA
T2P1	T2P1.6	Y	A
T2P1	T2P1.6	N	NA
T2P1	T2P1.6	N	NA
T2P1	T2P1.6	Y	A
T2P1	T2P1.6	N	NA
T2P1	T2P1.6	Y	A
T2P1	T2P1.6	Y	NA
T2P1	T2P1.6	Y	A
T2P1	T2P1.6	N	NA
T2P1	T2P1.6	Y	NA
T2P1	T2P1.6	Y	A
T2P1	T2P1.6	Y	A
T2P1	T2P1.6	N	A
T2P1	T2P1.6	y	NA
T2P1	T2P1.7	N	NA
T2P1	T2P1.7	Y	NA
T2P1	T2P1.7	Y	A
T2P1	T2P1.7	N	NA
T2P1	T2P1.7	Y	A
T2P1	T2P1.7	Y	A
T2P1	T2P1.7	Y	NA
T2P1	T2P1.7	N	A
T2P1	T2P1.7	N	NA
T2P1	T2P1.7	Y	A
T2P1	T2P1.7	Y	NA
T2P1	T2P1.7	Y	A
T2P1	T2P1.7	Y	A
T2P1	T2P1.7	Y	A
T2P1	T2P1.7	Y	NA
T2P1	T2P1.7	Y	A
T2P1	T2P1.7	Y	NA
T2P1	T2P1.7	N	NA
T2P1	T2P1.7	Y	A
T2P1	T2P1.7	Y	A
T2P1	T2P1.7	Y	NA
T2P1	T2P1.7	N	NA
T2P1	T2P1.7	N	A
T2P1	T2P1.7	Y	A
T2P1	T2P1.7	Y	NA
T2P1	T2P1.7	Y	NA
T2P1	T2P1.7	Y	NA
T2P1	T2P1.7	Y	A
T2P1	T2P1.7	N	A
T2P1	T2P1.7	N	NA
T2P1	T2P1.8	Y	NA
T2P1	T2P1.8	Y	NA
T2P1	T2P1.8	Y	A
T2P1	T2P1.8	Y	A
T2P1	T2P1.8	N	NA
T2P1	T2P1.8	N	A
T2P1	T2P1.8	Y	NA
T2P1	T2P1.8	N	NA
T2P1	T2P1.8	Y	A
T2P1	T2P1.8	Y	A
T2P1	T2P1.8	Y	A
T2P1	T2P1.8	Y	A
T2P1	T2P1.8	Y	NA
T2P1	T2P1.8	Y	A
T2P1	T2P1.8	Y	A
T2P1	T2P1.8	N	NA
T2P1	T2P1.8	Y	NA
T2P1	T2P1.8	Y	A
T2P1	T2P1.8	Y	NA
T2P1	T2P1.8	Y	A
T2P1	T2P1.8	Y	A
T2P1	T2P1.8	Y	A
T2P1	T2P1.8	N	NA
T2P1	T2P1.8	Y	NA
T2P1	T2P1.8	Y	NA
T2P1	T2P1.8	N	A
T2P1	T2P1.8	Y	NA
T2P1	T2P1.8	Y	A
T2P1	T2P1.8	Y	NA
T2P1	T2P1.8	Y	A
T2P1	T2P1.8	Y	A
T2P1	T2P1.8	N	NA
T2P4	T2P4.1	Y	A
T2P4	T2P4.1	Y	A
T2P4	T2P4.1	Y	A
T2P4	T2P4.1	Y	A
T2P4	T2P4.1	Y	A
T2P4	T2P4.1	Y	A
T2P4	T2P4.1	Y	A
T2P4	T2P4.1	Y	A
T2P4	T2P4.1	Y	A
T2P4	T2P4.1	Y	A
T2P4	T2P4.1	Y	A
T2P4	T2P4.1	Y	A
T2P4	T2P4.1	N	A
T2P4	T2P4.1	N	A
T2P4	T2P4.1	N	A
T2P4	T2P4.1	N	A
T2P4	T2P4.1	N	A
T2P4	T2P4.1	N	A
T2P4	T2P4.1	Y	NA
T2P4	T2P4.1	Y	NA
T2P4	T2P4.1	Y	NA
T2P4	T2P4.1	Y	NA
T2P4	T2P4.1	Y	NA
T2P4	T2P4.1	N	NA
T2P4	T2P4.1	N	NA
T2P4	T2P4.1	N	NA
T2P4	T2P4.1	N	NA
T2P4	T2P4.1	N	NA
T2P4	T2P4.1	N	NA
T2P4	T2P4.1	N	NA
T2P4	T2P4.1	N	NA
T2P4	T2P4.1	N	NA
T2P4	T2P4.1	N	NA
T2P4	T2P4.2	Y	A
T2P4	T2P4.2	Y	A
T2P4	T2P4.2	Y	A
T2P4	T2P4.2	Y	A
T2P4	T2P4.2	Y	A
T2P4	T2P4.2	Y	A
T2P4	T2P4.2	Y	A
T2P4	T2P4.2	Y	A
T2P4	T2P4.2	Y	A
T2P4	T2P4.2	Y	A
T2P4	T2P4.2	N	A
T2P4	T2P4.2	N	A
T2P4	T2P4.2	N	A
T2P4	T2P4.2	N	A
T2P4	T2P4.2	N	A
T2P4	T2P4.2	N	A
T2P4	T2P4.2	N	A
T2P4	T2P4.2	N	A
T2P4	T2P4.2	N	A
T2P4	T2P4.2	N	A
T2P4	T2P4.2	Y	NA
T2P4	T2P4.2	Y	NA
T2P4	T2P4.2	Y	NA
T2P4	T2P4.2	Y	NA
T2P4	T2P4.2	Y	NA
T2P4	T2P4.2	Y	NA
T2P4	T2P4.2	N	NA
T2P4	T2P4.2	N	NA
T2P4	T2P4.2	N	NA
T2P4	T2P4.2	N	NA
T2P4	T2P4.2	N	NA
T2P4	T2P4.2	N	NA
T2P4	T2P4.2	N	NA
T2P4	T2P4.2	N	NA
T2P4	T2P4.2	N	NA
T2P4	T2P4.3	Y	A
T2P4	T2P4.3	Y	A
T2P4	T2P4.3	Y	A
T2P4	T2P4.3	Y	A
T2P4	T2P4.3	Y	A
T2P4	T2P4.3	Y	A
T2P4	T2P4.3	Y	A
T2P4	T2P4.3	Y	A
T2P4	T2P4.3	Y	A
T2P4	T2P4.3	Y	A
T2P4	T2P4.3	Y	A
T2P4	T2P4.3	Y	A
T2P4	T2P4.3	Y	A
T2P4	T2P4.3	Y	A
T2P4	T2P4.3	N	A
T2P4	T2P4.3	N	A
T2P4	T2P4.3	N	A
T2P4	T2P4.3	N	A
T2P4	T2P4.3	N	A
T2P4	T2P4.3	N	A
T2P4	T2P4.3	N	A
T2P4	T2P4.3	Y	NA
T2P4	T2P4.3	Y	NA
T2P4	T2P4.3	Y	NA
T2P4	T2P4.3	Y	NA
T2P4	T2P4.3	Y	NA
T2P4	T2P4.3	Y	NA
T2P4	T2P4.3	Y	NA
T2P4	T2P4.3	N	NA
T2P4	T2P4.3	N	NA
T2P4	T2P4.3	N	NA
T2P4	T2P4.3	N	NA
T2P4	T2P4.3	N	NA
T2P4	T2P4.3	N	NA
T2P4	T2P4.3	N	NA
T2P4	T2P4.3	N	NA
T2P4	T2P4.4	Y	A
T2P4	T2P4.4	Y	A
T2P4	T2P4.4	Y	A
T2P4	T2P4.4	Y	A
T2P4	T2P4.4	Y	A
T2P4	T2P4.4	Y	A
T2P4	T2P4.4	Y	A
T2P4	T2P4.4	Y	A
T2P4	T2P4.4	Y	A
T2P4	T2P4.4	Y	A
T2P4	T2P4.4	Y	A
T2P4	T2P4.4	Y	A
T2P4	T2P4.4	Y	A
T2P4	T2P4.4	N	A
T2P4	T2P4.4	N	A
T2P4	T2P4.4	N	A
T2P4	T2P4.4	N	A
T2P4	T2P4.4	N	A
T2P4	T2P4.4	N	A
T2P4	T2P4.4	N	A
T2P4	T2P4.4	Y	NA
T2P4	T2P4.4	Y	NA
T2P4	T2P4.4	Y	NA
T2P4	T2P4.4	Y	NA
T2P4	T2P4.4	Y	NA
T2P4	T2P4.4	N	NA
T2P4	T2P4.4	N	NA
T2P4	T2P4.4	N	NA
T2P4	T2P4.4	N	NA
T2P4	T2P4.4	N	NA
T2P4	T2P4.4	N	NA
T2P4	T2P4.4	N	NA
T2P4	T2P4.4	N	NA
T2P4	T2P4.4	N	NA
T2P4	T2P4.4	N	NA
T2P4	T2P4.5	Y	A
T2P4	T2P4.5	Y	A
T2P4	T2P4.5	Y	A
T2P4	T2P4.5	Y	A
T2P4	T2P4.5	Y	A
T2P4	T2P4.5	Y	A
T2P4	T2P4.5	Y	A
T2P4	T2P4.5	Y	A
T2P4	T2P4.5	Y	A
T2P4	T2P4.5	Y	A
T2P4	T2P4.5	N	A
T2P4	T2P4.5	N	A
T2P4	T2P4.5	N	A
T2P4	T2P4.5	N	A
T2P4	T2P4.5	N	A
T2P4	T2P4.5	N	A
T2P4	T2P4.5	N	A
T2P4	T2P4.5	N	A
T2P4	T2P4.5	Y	NA
T2P4	T2P4.5	Y	NA
T2P4	T2P4.5	Y	NA
T2P4	T2P4.5	Y	NA
T2P4	T2P4.5	N	NA
T2P4	T2P4.5	N	NA
T2P4	T2P4.5	N	NA
T2P4	T2P4.5	N	NA
T2P4	T2P4.5	N	NA
T2P4	T2P4.5	N	NA
T2P4	T2P4.5	N	NA
T2P4	T2P4.5	N	NA
T2P4	T2P4.5	N	NA
T2P4	T2P4.5	N	NA
T2P4	T2P4.5	N	NA
T2P7	T2P7.1	N	NA
T2P7	T2P7.1	Y	NA
T2P7	T2P7.1	Y	A
T2P7	T2P7.1	Y	A
T2P7	T2P7.1	Y	NA
T2P7	T2P7.1	Y	A
T2P7	T2P7.1	Y	A
T2P7	T2P7.1	N	NA
T2P7	T2P7.1	Y	A
T2P7	T2P7.1	N	A
T2P7	T2P7.1	Y	A
T2P7	T2P7.1	Y	A
T2P7	T2P7.1	Y	A
T2P7	T2P7.1	Y	NA
T2P7	T2P7.1	Y	A
T2P7	T2P7.1	Y	NA
T2P7	T2P7.1	Y	A
T2P7	T2P7.1	N	NA
T2P7	T2P7.1	Y	NA
T2P7	T2P7.1	Y	A
T2P7	T2P7.1	N	NA
T2P7	T2P7.1	N	A
T2P7	T2P7.1	Y	NA
T2P7	T2P7.1	N	NA
T2P7	T2P7.1	Y	A
T2P7	T2P7.1	Y	NA
T2P7	T2P7.1	Y	A
T2P7	T2P7.1	Y	A
T2P7	T2P7.1	Y	NA
T2P7	T2P7.1	Y	A
T2P7	T2P7.1	N	A
T2P7	T2P7.1	N	NA
T2P7	T2P7.1	Y	A
T2P7	T2P7.1	Y	NA
T2P7	T2P7.2	Y	A
T2P7	T2P7.2	Y	A
T2P7	T2P7.2	Y	NA
T2P7	T2P7.2	Y	NA
T2P7	T2P7.2	Y	A
T2P7	T2P7.2	Y	NA
T2P7	T2P7.2	Y	A
T2P7	T2P7.2	N	NA
T2P7	T2P7.2	Y	A
T2P7	T2P7.2	Y	A
T2P7	T2P7.2	Y	NA
T2P7	T2P7.2	Y	A
T2P7	T2P7.2	Y	NA
T2P7	T2P7.2	Y	A
T2P7	T2P7.2	Y	A
T2P7	T2P7.2	Y	A
T2P7	T2P7.2	N	NA
T2P7	T2P7.2	Y	A
T2P7	T2P7.2	Y	A
T2P7	T2P7.2	Y	NA
T2P7	T2P7.2	Y	A
T2P7	T2P7.2	Y	A
T2P7	T2P7.2	Y	A
T2P7	T2P7.2	Y	A
T2P7	T2P7.2	N	NA
T2P7	T2P7.2	Y	NA
T2P7	T2P7.2	N	A
T2P7	T2P7.2	Y	A
T2P7	T2P7.2	Y	NA
T2P7	T2P7.2	N	NA
T2P7	T2P7.2	Y	NA
T2P7	T2P7.2	Y	NA
T2P7	T2P7.3	Y	A
T2P7	T2P7.3	N	NA
T2P7	T2P7.3	N	A
T2P7	T2P7.3	Y	NA
T2P7	T2P7.3	Y	A
T2P7	T2P7.3	Y	NA
T2P7	T2P7.3	Y	A
T2P7	T2P7.3	Y	A
T2P7	T2P7.3	N	NA
T2P7	T2P7.3	N	NA
T2P7	T2P7.3	Y	A
T2P7	T2P7.3	Y	A
T2P7	T2P7.3	N	NA
T2P7	T2P7.3	N	A
T2P7	T2P7.3	N	NA
T2P7	T2P7.3	Y	A
T2P7	T2P7.3	Y	A
T2P7	T2P7.3	Y	A
T2P7	T2P7.3	Y	A
T2P7	T2P7.3	N	A
T2P7	T2P7.3	Y	NA
T2P7	T2P7.3	N	NA
T2P7	T2P7.3	Y	A
T2P7	T2P7.3	Y	NA
T2P7	T2P7.3	Y	NA
T2P7	T2P7.3	N	NA
T2P7	T2P7.3	Y	A
T2P7	T2P7.3	Y	NA
T2P7	T2P7.3	N	A
T2P7	T2P7.3	Y	A
T2P7	T2P7.3	Y	NA
T2P7	T2P7.3	Y	A
T2P7	T2P7.3	N	A
T2P7	T2P7.3	Y	A
T2P7	T2P7.3	N	NA
T2P7	T2P7.4	Y	NA
T2P7	T2P7.4	N	A
T2P7	T2P7.4	Y	NA
T2P7	T2P7.4	Y	A
T2P7	T2P7.4	N	NA
T2P7	T2P7.4	N	NA
T2P7	T2P7.4	Y	A
T2P7	T2P7.4	Y	NA
T2P7	T2P7.4	Y	A
T2P7	T2P7.4	Y	A
T2P7	T2P7.4	N	NA
T2P7	T2P7.4	Y	A
T2P7	T2P7.4	Y	A
T2P7	T2P7.4	Y	A
T2P7	T2P7.4	Y	A
T2P7	T2P7.4	N	NA
T2P7	T2P7.4	N	A
T2P7	T2P7.4	Y	A
T2P7	T2P7.4	Y	A
T2P7	T2P7.4	Y	NA
T2P7	T2P7.4	N	A
T2P7	T2P7.4	Y	A
T2P7	T2P7.4	N	NA
T2P7	T2P7.4	Y	A
T2P7	T2P7.4	Y	A
T2P7	T2P7.4	Y	A
T2P7	T2P7.4	Y	NA
T2P7	T2P7.4	N	A
T2P7	T2P7.4	Y	NA
T2P7	T2P7.4	Y	A
T2P7	T2P7.4	N	NA
T2P7	T2P7.4	Y	NA
T2P7	T2P7.4	Y	A
T2P7	T2P7.4	N	A
T2P7	T2P7.4	Y	NA
T2P7	T2P7.4	N	A
T2P7	T2P7.4	Y	A
T2P7	T2P7.4	N	NA
T2P7	T2P7.5	Y	A
T2P7	T2P7.5	N	A
T2P7	T2P7.5	Y	A
T2P7	T2P7.5	Y	NA
T2P7	T2P7.5	N	NA
T2P7	T2P7.5	Y	A
T2P7	T2P7.5	Y	A
T2P7	T2P7.5	Y	NA
T2P7	T2P7.5	Y	A
T2P7	T2P7.5	Y	A
T2P7	T2P7.5	N	A
T2P7	T2P7.5	N	NA
T2P7	T2P7.5	Y	NA
T2P7	T2P7.5	Y	A
T2P7	T2P7.5	N	A
T2P7	T2P7.5	N	NA
T2P7	T2P7.5	N	NA
T2P7	T2P7.5	Y	A
T2P7	T2P7.5	Y	A
T2P7	T2P7.5	N	A
T2P7	T2P7.5	Y	A
T2P7	T2P7.5	N	NA
T2P7	T2P7.5	Y	A
T2P7	T2P7.5	Y	A
T2P7	T2P7.5	Y	A
T2P7	T2P7.5	Y	NA
T2P7	T2P7.5	N	NA
T2P7	T2P7.5	Y	A
T2P7	T2P7.5	N	A
T2P7	T2P7.5	Y	A
T2P7	T2P7.5	Y	NA
T2P7	T2P7.5	Y	NA
T2P7	T2P7.5	N	NA
T2P7	T2P7.5	Y	A
T2P7	T2P7.5	Y	NA

## Sheet: Supplementary Fig 2
Uncropped gels for Supplementary Figure 2

## Sheet: Supplementary Fig 8b 
line	selection result (% resistant)	homozygous line?	seedling	gfp	rfp	bfp	switch categorization	% as expected	% overswitched	% underswitched	% no switch
T3P1.1	74	no	1	none	none	all cells	no switch	46.1538	23.0769	3.84615	26.9231
			2	none	none	all cells	no switch
			3	none	none	all cells	no switch
			4	none	none	all cells	no switch
			5	stomata only	surrounding epidermal cells	epidermal cells not in contact with stomata	as expected
			6	none	none	all cells	no switch
			7	stomata only	surrounding epidermal cells	epidermal cells not in contact with stomata	as expected
			8	stomata only	surrounding epidermal cells	epidermal cells not in contact with stomata	as expected
			9	stomata only	all epidermal cells	none in leaf epidermis	overswitched
			10	stomata and surrounding epidermal cells	none	epidermal cells not in contact with stomata	overswitched
			11	none	none	all cells	no switch
			12	stomata and surrounding epidermal cells	none	epidermal cells not in contact with stomata	overswitched
			13	stomata only	surrounding epidermal cells	epidermal cells not in contact with stomata	as expected
			14	none	none	all cells	no switch
			15	stomata only	none	all epidermal cells	underswitched
			16	stomata only	surrounding epidermal cells	epidermal cells not in contact with stomata	as expected
			17	stomata only	surrounding epidermal cells	epidermal cells not in contact with stomata	as expected
			18	stomata only	surrounding epidermal cells	epidermal cells not in contact with stomata	as expected
			19	stomata and surrounding epidermal cells	none	epidermal cells not in contact with stomata	overswitched
			20	stomata and surrounding epidermal cells	none	epidermal cells not in contact with stomata	overswitched
			21	stomata only	surrounding epidermal cells	epidermal cells not in contact with stomata	as expected
			22	stomata only	surrounding epidermal cells	epidermal cells not in contact with stomata	as expected
			23	all epidermal cells	none	none	overswitched
			24	stomata only	surrounding epidermal cells	epidermal cells not in contact with stomata	as expected
			25	stomata only	surrounding epidermal cells	epidermal cells not in contact with stomata	as expected
			26	stomata only	surrounding epidermal cells	epidermal cells not in contact with stomata	as expected
T3P1.2	0	no	1	none	none	all cells	no switch	0	0	0	100
			2	none	none	all cells	no switch
			3	none	none	all cells	no switch
			4	none	none	all cells	no switch
			5	none	none	all cells	no switch
			6	none	none	all cells	no switch
			7	none	none	all cells	no switch
			8	none	none	all cells	no switch
			9	none	none	all cells	no switch
			10	none	none	all cells	no switch
			11	none	none	all cells	no switch
			12	none	none	all cells	no switch
			13	none	none	all cells	no switch
			14	none	none	all cells	no switch
			15	none	none	all cells	no switch
			16	none	none	all cells	no switch
			17	none	none	all cells	no switch
			18	none	none	all cells	no switch
			19	none	none	all cells	no switch
			20	none	none	all cells	no switch
			21	none	none	all cells	no switch
			22	none	none	all cells	no switch
T3P1.3	76	no	1	stomata and surrounding epidermal cells	none	epidermal cells not in contact with stomata	overswitched	52.1739	21.7391	0	26.087
			2	stomata only	surrounding epidermal cells	epidermal cells not in contact with stomata	as expected
			3	none	none	all cells	no switch
			4	stomata only	surrounding epidermal cells	epidermal cells not in contact with stomata	as expected
			5	stomata only	surrounding epidermal cells	epidermal cells not in contact with stomata	as expected
			6	none	none	all cells	no switch
			7	stomata only	surrounding epidermal cells	epidermal cells not in contact with stomata	as expected
			8	stomata only	surrounding epidermal cells	epidermal cells not in contact with stomata	as expected
			9	stomata only	surrounding epidermal cells	epidermal cells not in contact with stomata	as expected
			10	stomata only	surrounding epidermal cells	epidermal cells not in contact with stomata	as expected
			11	none	none	all cells	no switch
			12	stomata only	surrounding epidermal cells	epidermal cells not in contact with stomata	as expected
			13	all epidermal cells	none	none	overswitched
			14	stomata only	all epidermal cells	none in leaf epidermis	overswitched
			15	stomata and surrounding epidermal cells	none	epidermal cells not in contact with stomata	overswitched
			16	stomata and surrounding epidermal cells	none	epidermal cells not in contact with stomata	overswitched
			17	stomata only	surrounding epidermal cells	epidermal cells not in contact with stomata	as expected
			18	none	none	all cells	no switch
			19	stomata only	surrounding epidermal cells	epidermal cells not in contact with stomata	as expected
			20	none	none	all cells	no switch
			21	none	none	all cells	no switch
			22	stomata only	surrounding epidermal cells	epidermal cells not in contact with stomata	as expected
			23	stomata only	surrounding epidermal cells	epidermal cells not in contact with stomata	as expected
T3P1.4	100	yes	1	stomata and surrounding epidermal cells	none	epidermal cells not in contact with stomata	overswitched	28.5714	71.4286	0	0
			2	stomata only	surrounding epidermal cells	epidermal cells not in contact with stomata	as expected
			3	stomata only	surrounding epidermal cells	epidermal cells not in contact with stomata	as expected
			4	stomata only	surrounding epidermal cells	epidermal cells not in contact with stomata	as expected
			5	stomata only	all epidermal cells	none in leaf epidermis	overswitched
			6	stomata only	all epidermal cells	none in leaf epidermis	overswitched
			7	stomata and surrounding epidermal cells	none	epidermal cells not in contact with stomata	overswitched
			8	stomata and surrounding epidermal cells	none	epidermal cells not in contact with stomata	overswitched
			9	all epidermal cells	none	none	overswitched
			10	all epidermal cells	none	none	overswitched
			11	all epidermal cells	none	none	overswitched
			12	stomata and surrounding epidermal cells	none	epidermal cells not in contact with stomata	overswitched
			13	stomata and surrounding epidermal cells	none	epidermal cells not in contact with stomata	overswitched
			14	stomata and surrounding epidermal cells	none	epidermal cells not in contact with stomata	overswitched
			15	all epidermal cells	none	none	overswitched
			16	stomata only	surrounding epidermal cells	epidermal cells not in contact with stomata	as expected
			17	stomata and surrounding epidermal cells	none	epidermal cells not in contact with stomata	overswitched
			18	stomata and surrounding epidermal cells	none	epidermal cells not in contact with stomata	overswitched
			19	stomata and surrounding epidermal cells	none	epidermal cells not in contact with stomata	overswitched
			20	stomata only	surrounding epidermal cells	epidermal cells not in contact with stomata	as expected
			21	stomata and surrounding epidermal cells	none	epidermal cells not in contact with stomata	overswitched
			22	stomata and surrounding epidermal cells	none	epidermal cells not in contact with stomata	overswitched
			23	stomata only	surrounding epidermal cells	epidermal cells not in contact with stomata	as expected
			24	stomata and surrounding epidermal cells	none	epidermal cells not in contact with stomata	overswitched
			25	stomata and surrounding epidermal cells	none	epidermal cells not in contact with stomata	overswitched
			26	stomata only	surrounding epidermal cells	epidermal cells not in contact with stomata	as expected
			27	stomata only	surrounding epidermal cells	epidermal cells not in contact with stomata	as expected
			28	stomata and surrounding epidermal cells	none	epidermal cells not in contact with stomata	overswitched
T3P1.5	0	no	1	none	none	all cells	no switch	0	0	0	100
			2	none	none	all cells	no switch
			3	none	none	all cells	no switch
			4	none	none	all cells	no switch
			5	none	none	all cells	no switch
			6	none	none	all cells	no switch
			7	none	none	all cells	no switch
			8	none	none	all cells	no switch
			9	none	none	all cells	no switch
			10	none	none	all cells	no switch
			11	none	none	all cells	no switch
			12	none	none	all cells	no switch
			13	none	none	all cells	no switch
			14	none	none	all cells	no switch
			15	none	none	all cells	no switch
			16	none	none	all cells	no switch
			17	none	none	all cells	no switch
			18	none	none	all cells	no switch
			19	none	none	all cells	no switch
			20	none	none	all cells	no switch
			21	none	none	all cells	no switch
T3P1.6	100	yes for integrase, but target seems to be missing or silenced	1	none	none	none	no expression	-	-	-	-
			2	none	none	none	no expression
			3	none	none	none	no expression
			4	none	none	none	no expression
			5	none	none	none	no expression
			6	none	none	none	no expression
			7	none	none	none	no expression
			8	none	none	none	no expression
			9	none	none	none	no expression
			10	none	none	none	no expression
			11	none	none	none	no expression
			12	none	none	none	no expression
			13	none	none	none	no expression
			14	none	none	none	no expression
			15	none	none	none	no expression
			16	none	none	none	no expression
			17	none	none	none	no expression
			18	none	none	none	no expression
			19	none	none	none	no expression
			20	none	none	none	no expression
			21	none	none	none	no expression
			22	none	none	none	no expression
			23	none	none	none	no expression
